# Supplementary material for: The PRC2-binding long non-coding RNAs in human and mouse genomes are associated with predictive sequence features
Source: Sci Rep. 2017 Jan 31;7:41669. doi: 10.1038/srep41669 (PMC5282597; doi:10.1038/srep41669)
Supplement: Supplementary Dataset 1 [file srep41669-s2.xls]

## Sheet: Summary_statistics_of_transtion
# Summary statistics of using Welch two-tailed t-test to compare the frequencies of each possible transition between human PRC2-positive and negative lncRNAs.
# Here, for example, CATGA means transition CATG->A.
Transition	T-statistics	P-value
A	-0.447	0.6554
C	-0.612	0.5411
G	0.934	0.3508
T	0.172	0.8638
AA	-0.485	0.628
AC	-0.211	0.8333
AG	0.519	0.6038
AT	0.056	0.9555
CA	0.013	0.9897
CC	-0.281	0.7785
CG	0.938	0.3489
CT	-0.221	0.8249
GA	-0.221	0.8253
GC	-1.316	0.1888
GG	0.434	0.6643
GT	0.745	0.4569
TA	-0.448	0.6544
TC	-0.691	0.4899
TG	0.668	0.5047
TT	0.205	0.8374
AAA	-0.476	0.6345
AAC	-0.861	0.3897
AAG	0.702	0.4833
AAT	0.211	0.8329
ACA	1.595	0.1114
ACC	-1.096	0.2739
ACG	0.917	0.3596
ACT	-0.763	0.4461
AGA	0.174	0.862
AGC	-1.337	0.1817
AGG	0.406	0.6848
AGT	0.407	0.6841
ATA	0.241	0.8094
ATC	-1.335	0.1825
ATG	0.704	0.4816
ATT	0.081	0.9358
CAA	-0.563	0.5737
CAC	0.007	0.9947
CAG	-0.118	0.9064
CAT	0.82	0.4127
CCA	0.017	0.9861
CCC	-0.159	0.8739
CCG	0.418	0.6759
CCT	-0.101	0.9196
CGA	-2.072	0.0388
CGC	0.226	0.8216
CGG	0.629	0.5298
CGT	0.721	0.4711
CTA	-0.618	0.5369
CTC	-0.034	0.973
CTG	0.301	0.7632
CTT	0.277	0.7817
GAA	-0.098	0.9221
GAC	-0.012	0.9908
GAG	0.269	0.7879
GAT	-0.291	0.7713
GCA	-0.155	0.8771
GCC	-0.1	0.9204
GCG	1.335	0.1827
GCT	-0.65	0.5158
GGA	0.196	0.8444
GGC	-1.495	0.1357
GGG	1.004	0.316
GGT	-0.035	0.9722
GTA	-0.721	0.471
GTC	-0.333	0.7389
GTG	0.959	0.3379
GTT	-0.347	0.7289
TAA	-0.77	0.4417
TAC	-0.886	0.376
TAG	1.501	0.134
TAT	-0.217	0.8285
TCA	-1.332	0.1836
TCC	0.284	0.7764
TCG	0.721	0.471
TCT	0.639	0.5232
TGA	-0.587	0.5572
TGC	-0.708	0.4792
TGG	-0.23	0.818
TGT	1.331	0.1839
TTA	-0.798	0.425
TTC	-0.853	0.3939
TTG	0.561	0.5754
TTT	1.104	0.27
AAAA	-0.354	0.7236
AAAC	-0.163	0.8709
AAAG	0.469	0.6395
AAAT	0.125	0.9007
AACA	-0.413	0.6797
AACC	-0.366	0.7147
AACG	1.175	0.2408
AACT	0.135	0.8924
AAGA	-0.211	0.8327
AAGC	-0.606	0.5449
AAGG	0.564	0.5731
AAGT	0.095	0.9244
AATA	-0.179	0.8581
AATC	-1.241	0.2151
AATG	0.476	0.6345
AATT	0.583	0.5605
ACAA	-0.701	0.4839
ACAC	0.646	0.5185
ACAG	-0.032	0.9745
ACAT	0.011	0.9909
ACCA	-0.533	0.5943
ACCC	1.174	0.2411
ACCG	0.11	0.9123
ACCT	-0.798	0.4255
ACGA	0.224	0.8225
ACGC	-0.579	0.563
ACGG	-0.447	0.6552
ACGT	0.694	0.488
ACTA	-0.801	0.4238
ACTC	0.974	0.3306
ACTG	-0.05	0.96
ACTT	-0.102	0.9185
AGAA	0.046	0.9632
AGAC	-0.479	0.632
AGAG	1.254	0.2103
AGAT	-1.53	0.1267
AGCA	-0.381	0.7035
AGCC	0.038	0.9698
AGCG	0.611	0.5417
AGCT	0.127	0.8989
AGGA	0.185	0.853
AGGC	-1.23	0.2195
AGGG	1.113	0.2665
AGGT	-0.273	0.785
AGTA	-0.538	0.5906
AGTC	-0.383	0.7022
AGTG	0.801	0.4235
AGTT	-0.226	0.8212
ATAA	-1.06	0.2898
ATAC	0.54	0.5893
ATAG	0.486	0.6273
ATAT	0.019	0.9846
ATCA	-0.05	0.9598
ATCC	0.656	0.5119
ATCG	1.327	0.1853
ATCT	-1.175	0.2404
ATGA	-0.579	0.5629
ATGC	-0.801	0.4238
ATGG	0.061	0.9513
ATGT	0.895	0.3714
ATTA	-1.334	0.183
ATTC	-0.378	0.706
ATTG	1.524	0.1283
ATTT	0.332	0.7397
CAAA	0.015	0.9884
CAAC	-1.75	0.0808
CAAG	0.198	0.8433
CAAT	0.948	0.3439
CACA	1.785	0.0749
CACC	-1.186	0.2361
CACG	1.334	0.1828
CACT	-1.356	0.1756
CAGA	-0.248	0.804
CAGC	-0.715	0.4747
CAGG	0.402	0.6879
CAGT	0.349	0.7273
CATA	0.766	0.4441
CATC	-0.766	0.444
CATG	0.175	0.861
CATT	-0.061	0.9517
CCAA	-1.075	0.2829
CCAC	0.217	0.8284
CCAG	0.175	0.861
CCAT	0.848	0.3968
CCCA	-1.948	0.0521
CCCC	1.043	0.2974
CCCG	0.357	0.7213
CCCT	1.049	0.2946
CCGA	-0.787	0.4317
CCGC	0.803	0.4224
CCGG	0.667	0.505
CCGT	-1.141	0.2547
CCTA	-0.675	0.5001
CCTC	0.088	0.9302
CCTG	-0.057	0.9542
CCTT	0.614	0.5396
CGAA	-0.334	0.7385
CGAC	1.265	0.2065
CGAG	-0.621	0.5351
CGAT	0.072	0.943
CGCA	0.687	0.4922
CGCC	-1.081	0.2805
CGCG	2.2	0.0283
CGCT	-1.178	0.2396
CGGA	0.854	0.3935
CGGC	-0.686	0.4929
CGGG	0.895	0.3714
CGGT	-1.086	0.278
CGTA	-0.924	0.3558
CGTC	1.314	0.1894
CGTG	0.027	0.9781
CGTT	-0.196	0.845
CTAA	-0.396	0.6925
CTAC	-1.157	0.248
CTAG	1.756	0.0797
CTAT	-0.304	0.7614
CTCA	-1.028	0.3045
CTCC	0.406	0.6851
CTCG	0.388	0.698
CTCT	0.315	0.7532
CTGA	0.006	0.9953
CTGC	0.24	0.8108
CTGG	-0.324	0.7457
CTGT	0.173	0.8631
CTTA	-0.675	0.5002
CTTC	-0.377	0.7067
CTTG	-0.932	0.3516
CTTT	1.717	0.0866
GAAA	-0.786	0.4324
GAAC	-0.67	0.5032
GAAG	0.904	0.3662
GAAT	0.246	0.806
GACA	1.519	0.1295
GACC	-0.927	0.3545
GACG	-0.033	0.9734
GACT	-0.445	0.6566
GAGA	0.645	0.5192
GAGC	-2.157	0.0315
GAGG	0.196	0.8445
GAGT	1.042	0.2978
GATA	-0.124	0.9017
GATC	-1.262	0.2074
GATG	0.998	0.3186
GATT	-0.301	0.7638
GCAA	-0.408	0.6831
GCAC	-0.383	0.7022
GCAG	-0.284	0.7766
GCAT	1.21	0.2269
GCCA	1.129	0.2597
GCCC	-0.199	0.8423
GCCG	0.599	0.5492
GCCT	-1.209	0.2274
GCGA	-2.703	0.0071
GCGC	-0.086	0.9319
GCGG	0.451	0.6519
GCGT	2.008	0.0452
GCTA	-0.527	0.5981
GCTC	-0.247	0.8053
GCTG	0.351	0.7259
GCTT	0.307	0.7592
GGAA	0.042	0.9665
GGAC	0.423	0.6723
GGAG	-0.192	0.8477
GGAT	-0.13	0.897
GGCA	-0.407	0.6844
GGCC	0.507	0.6125
GGCG	1.543	0.1236
GGCT	-1.289	0.1982
GGGA	-1.567	0.1178
GGGC	-0.366	0.7143
GGGG	2.012	0.0449
GGGT	0.225	0.8222
GGTA	-0.479	0.6321
GGTC	-0.674	0.5007
GGTG	0.068	0.9457
GGTT	1.046	0.296
GTAA	-1.312	0.1901
GTAC	0.456	0.6486
GTAG	0.778	0.437
GTAT	0.049	0.9613
GTCA	-1.638	0.1021
GTCC	0.165	0.8694
GTCG	1.279	0.2015
GTCT	0.929	0.3531
GTGA	-1.027	0.3048
GTGC	-1.911	0.0566
GTGG	0.593	0.5533
GTGT	1.685	0.0927
GTTA	-1.002	0.3167
GTTC	-0.342	0.7325
GTTG	-0.084	0.9333
GTTT	1.334	0.183
TAAA	0.195	0.8452
TAAC	-0.261	0.7945
TAAG	1.008	0.3139
TAAT	-1.074	0.2835
TACA	0.928	0.3539
TACC	-1.289	0.1981
TACG	0.666	0.5056
TACT	0.01	0.9922
TAGA	0.711	0.4773
TAGC	-0.243	0.8081
TAGG	-0.391	0.6961
TAGT	-0.036	0.9713
TATA	0.974	0.3304
TATC	-1.382	0.1678
TATG	0.264	0.7919
TATT	-0.186	0.8526
TCAA	0.06	0.952
TCAC	-0.878	0.3802
TCAG	-0.135	0.8924
TCAT	0.986	0.3247
TCCA	1.385	0.1667
TCCC	-1.984	0.0478
TCCG	0.47	0.6382
TCCT	0.646	0.5183
TCGA	-2.162	0.0312
TCGC	0.442	0.6586
TCGG	0.496	0.6198
TCGT	1.094	0.2744
TCTA	-0.343	0.732
TCTC	-0.97	0.3323
TCTG	0.78	0.4357
TCTT	0.219	0.8271
TGAA	-0.429	0.6681
TGAC	-0.586	0.5584
TGAG	-0.133	0.8945
TGAT	1.239	0.2159
TGCA	0.223	0.8239
TGCC	-0.358	0.7203
TGCG	1.005	0.3155
TGCT	-0.299	0.765
TGGA	1.311	0.1904
TGGC	-1.536	0.1252
TGGG	-0.213	0.8313
TGGT	0.127	0.8988
TGTA	-0.937	0.3491
TGTC	-0.374	0.7084
TGTG	1.648	0.1
TGTT	-1.057	0.291
TTAA	0.092	0.9265
TTAC	-1.802	0.0721
TTAG	1.582	0.1143
TTAT	-0.299	0.7652
TTCA	-1.278	0.202
TTCC	-0.398	0.6911
TTCG	0.2	0.8412
TTCT	1.903	0.0577
TTGA	-0.286	0.7752
TTGC	0.018	0.986
TTGG	-0.524	0.6007
TTGT	0.865	0.3875
TTTA	-0.287	0.7746
TTTC	-1.271	0.2043
TTTG	0.91	0.3635
TTTT	0.619	0.5364
AAAAA	0.724	0.4697
AAAAC	-0.949	0.3432
AAAAG	0.296	0.7674
AAAAT	-0.638	0.5237
AAACA	-0.642	0.5213
AAACC	-0.281	0.7787
AAACG	1.526	0.1277
AAACT	0.129	0.8973
AAAGA	-0.374	0.7088
AAAGC	-0.153	0.8784
AAAGG	-0.087	0.9306
AAAGT	0.604	0.5459
AAATA	-0.477	0.6335
AAATC	-0.443	0.6576
AAATG	-0.205	0.8373
AAATT	1.076	0.2824
AACAA	-0.587	0.5577
AACAC	0.765	0.4448
AACAG	1.43	0.1536
AACAT	-1.563	0.1188
AACCA	0.79	0.4299
AACCC	-0.59	0.5554
AACCG	-1.096	0.2738
AACCT	0.318	0.7505
AACGA	1.048	0.2953
AACGC	-0.325	0.7457
AACGG	0.722	0.4708
AACGT	-1.062	0.289
AACTA	0.043	0.9655
AACTC	-0.122	0.9029
AACTG	-0.278	0.7809
AACTT	0.386	0.7
AAGAA	-0.312	0.7554
AAGAC	1.461	0.1446
AAGAG	0.679	0.4974
AAGAT	-1.707	0.0884
AAGCA	-0.938	0.349
AAGCC	-0.001	0.9993
AAGCG	0.066	0.9477
AAGCT	1.16	0.2466
AAGGA	-0.037	0.9709
AAGGC	0.028	0.9775
AAGGG	0.608	0.5435
AAGGT	-0.669	0.5039
AAGTA	-0.397	0.6917
AAGTC	1.248	0.2127
AAGTG	-0.485	0.628
AAGTT	-0.076	0.9396
AATAA	0.23	0.8185
AATAC	-1.303	0.1934
AATAG	1.606	0.1089
AATAT	-0.654	0.5134
AATCA	0.834	0.4049
AATCC	-0.26	0.7948
AATCG	0.192	0.8481
AATCT	-0.619	0.5362
AATGA	-0.966	0.3344
AATGC	0.016	0.9871
AATGG	0.281	0.7791
AATGT	0.577	0.564
AATTA	-0.335	0.7375
AATTC	-1.077	0.2821
AATTG	1.722	0.0857
AATTT	0.002	0.9986
ACAAA	-1.488	0.1375
ACAAC	0.984	0.3258
ACAAG	-0.169	0.8657
ACAAT	1.138	0.2556
ACACA	1.73	0.0843
ACACC	-0.831	0.4062
ACACG	-0.222	0.8245
ACACT	-1.177	0.2399
ACAGA	0.917	0.3597
ACAGC	0.146	0.8843
ACAGG	-1.124	0.2616
ACAGT	0.132	0.8949
ACATA	0.25	0.8025
ACATC	-0.356	0.7219
ACATG	0.188	0.8513
ACATT	-0.129	0.8977
ACCAA	1.169	0.2429
ACCAC	0.438	0.6614
ACCAG	-0.365	0.7155
ACCAT	-1.37	0.1714
ACCCA	-0.956	0.3397
ACCCC	1.285	0.1994
ACCCG	-0.743	0.4576
ACCCT	0.065	0.9482
ACCGA	-1.313	0.1899
ACCGC	-0.322	0.7475
ACCGG	2.482	0.0134
ACCGT	-0.612	0.541
ACCTA	-0.808	0.4197
ACCTC	1.094	0.2746
ACCTG	-0.132	0.8947
ACCTT	-0.14	0.8886
ACGAA	-0.283	0.7772
ACGAC	2.059	0.04
ACGAG	-0.754	0.4515
ACGAT	0.428	0.6691
ACGCA	1.611	0.1078
ACGCC	-1.842	0.0661
ACGCG	1.242	0.2149
ACGCT	-0.107	0.9151
ACGGA	-0.169	0.8658
ACGGC	-0.106	0.9153
ACGGG	0.753	0.4519
ACGGT	-0.169	0.8659
ACGTA	0.206	0.8367
ACGTC	1.235	0.2173
ACGTG	-0.053	0.9577
ACGTT	-0.771	0.4411
ACTAA	-0.511	0.6097
ACTAC	-1.138	0.2557
ACTAG	2.261	0.0242
ACTAT	-0.396	0.6919
ACTCA	1.693	0.0911
ACTCC	-0.386	0.6993
ACTCG	-0.072	0.9429
ACTCT	-1.198	0.2317
ACTGA	0.267	0.7896
ACTGC	-1.141	0.2546
ACTGG	0.468	0.6399
ACTGT	0.291	0.7713
ACTTA	0.098	0.9218
ACTTC	0.457	0.648
ACTTG	-1.27	0.2049
ACTTT	0.646	0.5188
AGAAA	-0.796	0.4263
AGAAC	0.111	0.9115
AGAAG	1.139	0.2551
AGAAT	-0.487	0.6265
AGACA	1.345	0.1793
AGACC	-0.849	0.3966
AGACG	-0.073	0.9419
AGACT	-0.589	0.5561
AGAGA	0.434	0.6648
AGAGC	-1.095	0.2741
AGAGG	0.417	0.6766
AGAGT	0.061	0.9516
AGATA	0.866	0.3867
AGATC	-0.095	0.9243
AGATG	-0.108	0.9137
AGATT	-0.669	0.5042
AGCAA	-0.518	0.6046
AGCAC	-1.511	0.1314
AGCAG	0.62	0.5355
AGCAT	1.18	0.2386
AGCCA	1.648	0.1
AGCCC	-0.008	0.9937
AGCCG	-0.014	0.9887
AGCCT	-1.543	0.1236
AGCGA	-1.947	0.0522
AGCGC	-0.229	0.8187
AGCGG	0.83	0.4072
AGCGT	2.389	0.0173
AGCTA	-0.143	0.886
AGCTC	0.427	0.6698
AGCTG	-0.384	0.7012
AGCTT	0.177	0.8594
AGGAA	0.166	0.8679
AGGAC	-0.719	0.4726
AGGAG	0.461	0.645
AGGAT	-0.271	0.7864
AGGCA	0.262	0.7938
AGGCC	1.17	0.2426
AGGCG	1.041	0.2982
AGGCT	-2.239	0.0257
AGGGA	-1.898	0.0584
AGGGC	-0.148	0.8824
AGGGG	1.85	0.065
AGGGT	0.584	0.5596
AGGTA	-0.712	0.4769
AGGTC	0.989	0.3233
AGGTG	-0.627	0.5309
AGGTT	0.806	0.4206
AGTAA	-1.871	0.062
AGTAC	0.772	0.4405
AGTAG	0.458	0.647
AGTAT	0.84	0.4012
AGTCA	-1.015	0.3106
AGTCC	-0.07	0.9445
AGTCG	0.14	0.8885
AGTCT	1.011	0.3124
AGTGA	-0.486	0.627
AGTGC	-1.54	0.1242
AGTGG	0.764	0.4451
AGTGT	1.103	0.2705
AGTTA	1.37	0.1714
AGTTC	-1.182	0.2377
AGTTG	0.866	0.3872
AGTTT	-0.841	0.4007
ATAAA	-0.612	0.5409
ATAAC	0.128	0.8979
ATAAG	1.627	0.1045
ATAAT	-0.877	0.381
ATACA	0.69	0.4903
ATACC	-2.157	0.0315
ATACG	0.521	0.6026
ATACT	0.986	0.3246
ATAGA	0.959	0.3378
ATAGC	-0.276	0.7826
ATAGG	-0.414	0.6792
ATAGT	-0.343	0.7314
ATATA	1.361	0.1742
ATATC	-1.556	0.1204
ATATG	-0.45	0.6531
ATATT	0.141	0.8882
ATCAA	0.347	0.7284
ATCAC	-0.547	0.5849
ATCAG	0.733	0.4638
ATCAT	-0.507	0.6126
ATCCA	1.249	0.2123
ATCCC	-1.855	0.0643
ATCCG	0.533	0.5943
ATCCT	0.31	0.7565
ATCGA	-0.917	0.3595
ATCGC	-0.2	0.8412
ATCGG	0.997	0.3192
ATCGT	0.261	0.7938
ATCTA	0.358	0.7208
ATCTC	-1.451	0.1476
ATCTG	1.179	0.2388
ATCTT	-0.142	0.8868
ATGAA	0.146	0.8841
ATGAC	-0.068	0.9457
ATGAG	-0.06	0.9525
ATGAT	-0.036	0.9714
ATGCA	0.167	0.8672
ATGCC	-1.277	0.2023
ATGCG	0.1	0.9207
ATGCT	1.103	0.2708
ATGGA	0.575	0.5653
ATGGC	0.061	0.9516
ATGGG	1.105	0.2697
ATGGT	-1.713	0.0873
ATGTA	-0.179	0.8583
ATGTC	-0.081	0.9354
ATGTG	1.637	0.1024
ATGTT	-1.836	0.067
ATTAA	0.297	0.7662
ATTAC	-1.367	0.1723
ATTAG	1.807	0.0715
ATTAT	-0.662	0.5082
ATTCA	-0.068	0.9457
ATTCC	-1.004	0.3157
ATTCG	0.759	0.448
ATTCT	0.796	0.4266
ATTGA	2.076	0.0384
ATTGC	-1.715	0.0871
ATTGG	-0.554	0.5797
ATTGT	0.3	0.7646
ATTTA	0.974	0.3303
ATTTC	-0.943	0.3459
ATTTG	-0.304	0.7617
ATTTT	0.247	0.8052
CAAAA	-0.246	0.8059
CAAAC	-0.299	0.7651
CAAAG	1.294	0.1962
CAAAT	-0.862	0.3893
CAACA	0.454	0.6504
CAACC	1.185	0.2366
CAACG	0.179	0.8582
CAACT	-1.827	0.0683
CAAGA	-0.514	0.6074
CAAGC	-1.193	0.2334
CAAGG	1.111	0.2671
CAAGT	0.376	0.707
CAATA	-1.387	0.166
CAATC	-0.627	0.531
CAATG	1.203	0.2297
CAATT	0.648	0.5175
CACAA	-0.077	0.9388
CACAC	-0.602	0.5477
CACAG	0.082	0.9349
CACAT	0.799	0.4246
CACCA	-1.526	0.1277
CACCC	1.836	0.067
CACCG	1.347	0.1787
CACCT	-0.783	0.4343
CACGA	1.17	0.2425
CACGC	-1.496	0.1353
CACGG	0.161	0.8719
CACGT	0.637	0.5244
CACTA	-1.261	0.2078
CACTC	1.449	0.1481
CACTG	0.453	0.6505
CACTT	-0.699	0.4851
CAGAA	0.802	0.4231
CAGAC	-0.682	0.4956
CAGAG	0.776	0.4379
CAGAT	-1.549	0.122
CAGCA	-0.189	0.8505
CAGCC	0.014	0.9891
CAGCG	1.308	0.1916
CAGCT	-0.499	0.618
CAGGA	-1.357	0.1756
CAGGC	-0.487	0.6268
CAGGG	1.535	0.1256
CAGGT	0.279	0.7803
CAGTA	-0.338	0.7359
CAGTC	-0.715	0.475
CAGTG	-0.008	0.9933
CAGTT	0.914	0.3613
CATAA	-0.891	0.3736
CATAC	0.003	0.9976
CATAG	-0.566	0.5715
CATAT	1.402	0.1617
CATCA	0.191	0.849
CATCC	0.865	0.3877
CATCG	0.747	0.4554
CATCT	-1.395	0.1639
CATGA	-1.718	0.0864
CATGC	0.018	0.9859
CATGG	-0.325	0.7451
CATGT	1.976	0.0487
CATTA	-0.361	0.7185
CATTC	0.018	0.9859
CATTG	0.475	0.6352
CATTT	-0.07	0.9444
CCAAA	1.105	0.2696
CCAAC	-1.507	0.1324
CCAAG	0.072	0.9426
CCAAT	-0.146	0.8841
CCACA	1.896	0.0587
CCACC	-2.23	0.0262
CCACG	2.056	0.0403
CCACT	-0.703	0.4825
CCAGA	-0.58	0.5622
CCAGC	-1.108	0.2686
CCAGG	0.418	0.6764
CCAGT	1.276	0.2027
CCATA	0.558	0.5774
CCATC	-0.656	0.5125
CCATG	0.805	0.4213
CCATT	-0.542	0.5884
CCCAA	-1.789	0.0743
CCCAC	0.708	0.4796
CCCAG	0.489	0.6249
CCCAT	0.657	0.5116
CCCCA	-1.361	0.1742
CCCCC	0.727	0.4676
CCCCG	0.943	0.3463
CCCCT	0.148	0.8825
CCCGA	0.226	0.8216
CCCGC	1.685	0.0927
CCCGG	-1.357	0.1756
CCCGT	-0.836	0.4034
CCCTA	-0.931	0.3525
CCCTC	-0.22	0.8262
CCCTG	0.734	0.4632
CCCTT	0.225	0.822
CCGAA	0.732	0.4643
CCGAC	1.666	0.0965
CCGAG	-1.478	0.1402
CCGAT	-0.283	0.7773
CCGCA	-0.701	0.4839
CCGCC	-0.603	0.5471
CCGCG	1.812	0.0706
CCGCT	0.386	0.6998
CCGGA	-1.051	0.2937
CCGGC	0.171	0.8639
CCGGG	0.554	0.5801
CCGGT	0.272	0.7857
CCGTA	-0.266	0.7901
CCGTC	0.528	0.5975
CCGTG	0.139	0.8896
CCGTT	-0.646	0.5186
CCTAA	-0.525	0.5996
CCTAC	-0.408	0.6831
CCTAG	0.311	0.756
CCTAT	0.676	0.4993
CCTCA	-0.76	0.4479
CCTCC	0.05	0.9601
CCTCG	-0.406	0.6849
CCTCT	0.838	0.4026
CCTGA	0.08	0.9359
CCTGC	-1.099	0.2721
CCTGG	0.725	0.4687
CCTGT	0.123	0.9018
CCTTA	-0.314	0.754
CCTTC	-0.85	0.3956
CCTTG	-0.161	0.8725
CCTTT	1.256	0.2098
CGAAA	-0.648	0.5173
CGAAC	0.903	0.367
CGAAG	-0.734	0.4635
CGAAT	0.686	0.4929
CGACA	1.766	0.078
CGACC	-0.817	0.4146
CGACG	0.413	0.6796
CGACT	-0.197	0.8437
CGAGA	0.838	0.4022
CGAGC	-0.768	0.4428
CGAGG	-0.384	0.7012
CGAGT	0.194	0.8464
CGATA	-0.98	0.3277
CGATC	-1.479	0.1398
CGATG	1.065	0.2876
CGATT	0.88	0.3791
CGCAA	-0.602	0.5472
CGCAC	-0.656	0.5122
CGCAG	-0.352	0.7249
CGCAT	1.975	0.0489
CGCCA	-1.19	0.2349
CGCCC	1.555	0.1206
CGCCG	1.288	0.1985
CGCCT	-0.631	0.5281
CGCGA	1.209	0.2272
CGCGC	0.105	0.9166
CGCGG	1.932	0.0539
CGCGT	2.267	0.0238
CGCTA	-0.676	0.4993
CGCTC	-1.279	0.2014
CGCTG	1.024	0.3066
CGCTT	1.245	0.2138
CGGAA	0.086	0.9312
CGGAC	-0.178	0.8592
CGGAG	0.252	0.8008
CGGAT	0.703	0.4824
CGGCA	0.515	0.6068
CGGCC	-1.111	0.2674
CGGCG	0.077	0.9384
CGGCT	0.465	0.6424
CGGGA	-0.622	0.5341
CGGGC	-1.3	0.1942
CGGGG	1.176	0.2402
CGGGT	0.07	0.9441
CGGTA	1.5	0.1344
CGGTC	-0.799	0.4247
CGGTG	-0.664	0.5069
CGGTT	0.576	0.5648
CGTAA	-0.591	0.5548
CGTAC	-0.406	0.6848
CGTAG	1.317	0.1885
CGTAT	0.163	0.8709
CGTCA	-1.377	0.1693
CGTCC	0.828	0.4083
CGTCG	0.441	0.6594
CGTCT	0.775	0.4386
CGTGA	-2.359	0.0188
CGTGC	0.295	0.7682
CGTGG	2.046	0.0413
CGTGT	0.315	0.753
CGTTA	-0.708	0.4794
CGTTC	-0.062	0.9503
CGTTG	-0.252	0.8008
CGTTT	0.653	0.5142
CTAAA	0.543	0.5874
CTAAC	-0.592	0.5543
CTAAG	0.922	0.3569
CTAAT	-1.157	0.2479
CTACA	-0.07	0.9441
CTACC	0.563	0.5735
CTACG	-0.511	0.6098
CTACT	-0.218	0.8275
CTAGA	-0.172	0.8635
CTAGC	1.421	0.156
CTAGG	-0.395	0.6932
CTAGT	-0.675	0.5002
CTATA	0.543	0.5876
CTATC	-1.508	0.1322
CTATG	0.615	0.539
CTATT	0.267	0.7895
CTCAA	-0.529	0.5974
CTCAC	0.236	0.8138
CTCAG	-0.11	0.9128
CTCAT	0.522	0.6019
CTCCA	1.384	0.1669
CTCCC	-1.645	0.1008
CTCCG	0.398	0.6907
CTCCT	0.058	0.9541
CTCGA	-0.749	0.4543
CTCGC	1.589	0.1128
CTCGG	-0.881	0.3789
CTCGT	0.734	0.4635
CTCTA	-0.685	0.4938
CTCTC	0.89	0.3739
CTCTG	0.734	0.4635
CTCTT	-1.018	0.3092
CTGAA	0.172	0.8634
CTGAC	0.135	0.893
CTGAG	-0.65	0.5158
CTGAT	0.628	0.53
CTGCA	-0.364	0.7161
CTGCC	0.208	0.8351
CTGCG	2.336	0.0199
CTGCT	-0.844	0.3993
CTGGA	1.134	0.2576
CTGGC	-1.184	0.2373
CTGGG	-0.259	0.7959
CTGGT	0.16	0.8729
CTGTA	-0.949	0.3431
CTGTC	0.778	0.437
CTGTG	1.088	0.2771
CTGTT	-0.97	0.3327
CTTAA	-1.524	0.1282
CTTAC	0.302	0.7626
CTTAG	1.25	0.2118
CTTAT	0.077	0.9383
CTTCA	-1.754	0.0801
CTTCC	0.481	0.6311
CTTCG	-0.148	0.8823
CTTCT	1.509	0.132
CTTGA	-1.537	0.1249
CTTGC	2.357	0.0188
CTTGG	0.425	0.6714
CTTGT	-0.715	0.4749
CTTTA	-0.864	0.3881
CTTTC	0.43	0.6674
CTTTG	-0.621	0.5347
CTTTT	0.831	0.4064
GAAAA	-1.018	0.309
GAAAC	-0.365	0.7151
GAAAG	0.891	0.3731
GAAAT	0.511	0.6096
GAACA	-0.728	0.4672
GAACC	-0.928	0.3537
GAACG	1.107	0.269
GAACT	1.073	0.2837
GAAGA	-0.098	0.9222
GAAGC	0.047	0.9623
GAAGG	0.475	0.6353
GAAGT	-0.506	0.6129
GAATA	1.616	0.1068
GAATC	-1.079	0.2813
GAATG	-0.681	0.4964
GAATT	0.045	0.964
GACAA	-0.593	0.5536
GACAC	0.073	0.942
GACAG	-0.297	0.7664
GACAT	0.852	0.3944
GACCA	-0.469	0.6395
GACCC	2.037	0.0422
GACCG	-0.799	0.4244
GACCT	-1.208	0.2278
GACGA	-0.808	0.4193
GACGC	2.259	0.0244
GACGG	-0.419	0.6757
GACGT	-0.21	0.8337
GACTA	0.127	0.899
GACTC	-0.014	0.989
GACTG	0.081	0.9355
GACTT	-0.185	0.8532
GAGAA	-0.002	0.9988
GAGAC	-1.451	0.1476
GAGAG	2.34	0.0197
GAGAT	-1.673	0.095
GAGCA	0.192	0.8482
GAGCC	0.018	0.9858
GAGCG	-1.366	0.1727
GAGCT	0.45	0.6527
GAGGA	2.037	0.0423
GAGGC	-1.641	0.1014
GAGGG	1.038	0.2999
GAGGT	-1.547	0.1225
GAGTA	-0.588	0.557
GAGTC	-1.344	0.1798
GAGTG	2.949	0.0033
GAGTT	-1.795	0.0734
GATAA	-0.204	0.8388
GATAC	0.428	0.6692
GATAG	0.559	0.5762
GATAT	-0.694	0.4881
GATCA	-0.706	0.4803
GATCC	-0.01	0.992
GATCG	0.635	0.5256
GATCT	0.45	0.6529
GATGA	1.926	0.0547
GATGC	-1.169	0.2429
GATGG	-0.337	0.7365
GATGT	-0.474	0.6356
GATTA	-0.101	0.9198
GATTC	-1.374	0.1701
GATTG	1.222	0.2222
GATTT	0.309	0.7578
GCAAA	1.001	0.3174
GCAAC	-1.977	0.0487
GCAAG	1.725	0.0851
GCAAT	-1.507	0.1326
GCACA	-0.077	0.9387
GCACC	0.411	0.6814
GCACG	2.081	0.038
GCACT	-1.232	0.2187
GCAGA	-0.047	0.9628
GCAGC	-0.031	0.9755
GCAGG	0.886	0.3761
GCAGT	-0.793	0.4282
GCATA	2.032	0.0427
GCATC	-0.591	0.5551
GCATG	-0.466	0.6416
GCATT	-0.822	0.4116
GCCAA	-1.007	0.3143
GCCAC	-0.743	0.458
GCCAG	0.609	0.543
GCCAT	1.208	0.2278
GCCCA	-0.587	0.5573
GCCCC	1.286	0.199
GCCCG	-0.242	0.8093
GCCCT	-0.429	0.6679
GCCGA	-1.434	0.1524
GCCGC	0.714	0.4754
GCCGG	1.58	0.1147
GCCGT	-1.023	0.3069
GCCTA	0.507	0.6126
GCCTC	-0.754	0.451
GCCTG	0.096	0.9237
GCCTT	0.248	0.8041
GCGAA	0.228	0.82
GCGAC	-0.352	0.7249
GCGAG	0.104	0.917
GCGAT	-0.094	0.9248
GCGCA	1.05	0.2945
GCGCC	1.597	0.111
GCGCG	0.504	0.6145
GCGCT	-2.194	0.0288
GCGGA	0.207	0.836
GCGGC	0.849	0.3963
GCGGG	1.587	0.1132
GCGGT	-1.784	0.0751
GCGTA	-1.139	0.2553
GCGTC	0.164	0.8696
GCGTG	1.123	0.2619
GCGTT	-0.117	0.9073
GCTAA	-1.023	0.3071
GCTAC	-0.534	0.5939
GCTAG	1.396	0.1633
GCTAT	0.261	0.7942
GCTCA	-1.637	0.1024
GCTCC	0.637	0.5246
GCTCG	1.985	0.0477
GCTCT	0.577	0.5646
GCTGA	0.291	0.7715
GCTGC	1.158	0.2474
GCTGG	-1.477	0.1404
GCTGT	0.553	0.5808
GCTTA	-1.201	0.2304
GCTTC	0.269	0.7882
GCTTG	0.479	0.6324
GCTTT	-0.272	0.7859
GGAAA	-0.233	0.8158
GGAAC	-0.468	0.6397
GGAAG	1.182	0.2377
GGAAT	-0.976	0.3298
GGACA	0.848	0.3971
GGACC	0.223	0.8238
GGACG	0.622	0.5342
GGACT	-1.267	0.2058
GGAGA	0.633	0.5268
GGAGC	-1.096	0.2736
GGAGG	0.855	0.3931
GGAGT	-0.579	0.5627
GGATA	-0.146	0.8841
GGATC	-0.161	0.8722
GGATG	1.669	0.0957
GGATT	-1.776	0.0764
GGCAA	-0.322	0.7473
GGCAC	0.211	0.8332
GGCAG	0.175	0.8612
GGCAT	-0.048	0.9621
GGCCA	0.102	0.9189
GGCCC	-0.905	0.3659
GGCCG	0.976	0.3296
GGCCT	0.186	0.8526
GGCGA	-0.494	0.6217
GGCGC	-0.284	0.7768
GGCGG	0.139	0.8899
GGCGT	0.405	0.686
GGCTA	-0.523	0.6015
GGCTC	-0.893	0.3724
GGCTG	-0.23	0.8179
GGCTT	1.384	0.1671
GGGAA	0.284	0.7765
GGGAC	1.62	0.1059
GGGAG	-1.374	0.17
GGGAT	-0.055	0.9561
GGGCA	-0.755	0.4508
GGGCC	0.433	0.6651
GGGCG	0.508	0.612
GGGCT	0.019	0.9845
GGGGA	0.214	0.8308
GGGGC	-0.036	0.9711
GGGGG	0.699	0.485
GGGGT	-0.759	0.4482
GGGTA	-0.45	0.6528
GGGTC	-0.971	0.3322
GGGTG	1.457	0.1458
GGGTT	-0.463	0.6439
GGTAA	-0.189	0.8503
GGTAC	-1.312	0.1903
GGTAG	2.001	0.046
GGTAT	-0.83	0.4071
GGTCA	-1.117	0.2645
GGTCC	0.565	0.5722
GGTCG	1.325	0.1858
GGTCT	-0.422	0.6734
GGTGA	-0.596	0.5512
GGTGC	-0.594	0.5531
GGTGG	0.074	0.9411
GGTGT	1.099	0.2722
GGTTA	-1.468	0.1429
GGTTC	-0.234	0.815
GGTTG	-0.904	0.3663
GGTTT	2.152	0.0319
GTAAA	0.334	0.7385
GTAAC	-1.03	0.3034
GTAAG	0.911	0.363
GTAAT	-0.354	0.7238
GTACA	1.141	0.2543
GTACC	-1.395	0.1637
GTACG	0.493	0.6223
GTACT	-0.008	0.9936
GTAGA	0.239	0.8115
GTAGC	-1.554	0.1208
GTAGG	-0.104	0.9175
GTAGT	1.174	0.241
GTATA	0.631	0.5281
GTATC	-0.791	0.4291
GTATG	0.142	0.8869
GTATT	-0.148	0.8826
GTCAA	0.316	0.7518
GTCAC	-2.054	0.0405
GTCAG	-0.552	0.5811
GTCAT	2.362	0.0186
GTCCA	-0.035	0.9718
GTCCC	-0.58	0.562
GTCCG	0.85	0.3959
GTCCT	0.286	0.7746
GTCGA	-0.42	0.6746
GTCGC	-0.366	0.7148
GTCGG	0.642	0.5212
GTCGT	0.646	0.5188
GTCTA	-0.308	0.7583
GTCTC	-1.162	0.2457
GTCTG	0.898	0.3697
GTCTT	0.416	0.6774
GTGAA	-1.013	0.3117
GTGAC	-1.466	0.1434
GTGAG	1.118	0.2642
GTGAT	0.955	0.3399
GTGCA	0.624	0.533
GTGCC	0.289	0.7725
GTGCG	-0.306	0.76
GTGCT	-0.727	0.4678
GTGGA	-0.028	0.978
GTGGC	-0.609	0.543
GTGGG	0.442	0.6587
GTGGT	0.105	0.9161
GTGTA	-0.01	0.9921
GTGTC	-0.234	0.815
GTGTG	1.008	0.314
GTGTT	-1.086	0.2782
GTTAA	0.821	0.4123
GTTAC	-1.6	0.1102
GTTAG	0.886	0.3763
GTTAT	-0.249	0.8036
GTTCA	0.311	0.7561
GTTCC	0.172	0.8639
GTTCG	-0.136	0.8917
GTTCT	-0.441	0.6596
GTTGA	-0.428	0.6687
GTTGC	-1.852	0.0647
GTTGG	-0.208	0.8351
GTTGT	2.317	0.021
GTTTA	-0.02	0.9837
GTTTC	-2.77	0.0058
GTTTG	1.024	0.3065
GTTTT	1.713	0.0875
TAAAA	-0.943	0.3463
TAAAC	1.615	0.1069
TAAAG	-1.561	0.1193
TAAAT	1.384	0.167
TAACA	0.371	0.7111
TAACC	-0.627	0.5309
TAACG	0.038	0.9694
TAACT	0.197	0.8435
TAAGA	0.771	0.4409
TAAGC	-1	0.3178
TAAGG	0.212	0.832
TAAGT	-0.116	0.9081
TAATA	-0.126	0.8995
TAATC	-0.673	0.5014
TAATG	1.317	0.1884
TAATT	-0.41	0.6822
TACAA	-0.853	0.3939
TACAC	0.781	0.4354
TACAG	-0.161	0.8718
TACAT	0.127	0.8987
TACCA	-0.203	0.8389
TACCC	0.238	0.8119
TACCG	0.011	0.9909
TACCT	-0.023	0.982
TACGA	-1.32	0.1875
TACGC	-0.046	0.9631
TACGG	-0.156	0.8761
TACGT	1.914	0.0562
TACTA	-1.537	0.1249
TACTC	1.054	0.2926
TACTG	0.37	0.7113
TACTT	0.071	0.9436
TAGAA	-0.394	0.6941
TAGAC	0.227	0.8208
TAGAG	-0.207	0.8362
TAGAT	0.498	0.6185
TAGCA	0.383	0.7015
TAGCC	0.134	0.8933
TAGCG	-0.481	0.6306
TAGCT	-0.312	0.7553
TAGGA	-0.595	0.5524
TAGGC	-0.342	0.7322
TAGGG	-0.435	0.6636
TAGGT	1.352	0.1771
TAGTA	-0.191	0.8485
TAGTC	0.205	0.8378
TAGTG	-0.415	0.6782
TAGTT	0.478	0.6329
TATAA	-0.66	0.5096
TATAC	2.308	0.0215
TATAG	-0.926	0.3549
TATAT	-0.453	0.6508
TATCA	-0.276	0.7828
TATCC	0.921	0.3573
TATCG	1.033	0.302
TATCT	-0.99	0.3229
TATGA	0.198	0.8433
TATGC	-1.182	0.2377
TATGG	0.34	0.734
TATGT	0.459	0.6467
TATTA	-2.077	0.0384
TATTC	1.983	0.048
TATTG	-0.24	0.8106
TATTT	0.436	0.6627
TCAAA	-0.304	0.7614
TCAAC	-2.122	0.0344
TCAAG	-0.79	0.4299
TCAAT	3.094	0.0021
TCACA	1.46	0.1448
TCACC	-0.941	0.3474
TCACG	0.166	0.8686
TCACT	-0.53	0.5962
TCAGA	-1.495	0.1357
TCAGC	-0.462	0.6441
TCAGG	1.07	0.2853
TCAGT	0.682	0.4953
TCATA	-0.349	0.7274
TCATC	-0.707	0.4801
TCATG	-0.074	0.9414
TCATT	1.082	0.2796
TCCAA	-1.445	0.1491
TCCAC	-0.286	0.7752
TCCAG	0.339	0.7346
TCCAT	1.325	0.1859
TCCCA	-1.724	0.0854
TCCCC	-0.017	0.9867
TCCCG	0.639	0.5235
TCCCT	1.801	0.0724
TCCGA	1.49	0.1368
TCCGC	-0.659	0.51
TCCGG	-0.419	0.6753
TCCGT	-0.326	0.7449
TCCTA	-0.878	0.3803
TCCTC	0.848	0.3968
TCCTG	-0.932	0.3517
TCCTT	0.918	0.3593
TCGAA	-2.131	0.0337
TCGAC	0.332	0.7401
TCGAG	1.27	0.2048
TCGAT	-0.015	0.9881
TCGCA	1.676	0.0943
TCGCC	0.799	0.4246
TCGCG	1.711	0.0878
TCGCT	-0.972	0.3314
TCGGA	1.979	0.0485
TCGGC	-1.517	0.13
TCGGG	-0.056	0.9553
TCGGT	-0.518	0.6049
TCGTA	-0.464	0.643
TCGTC	0.479	0.6321
TCGTG	-0.76	0.4478
TCGTT	1.374	0.1701
TCTAA	0.247	0.8048
TCTAC	-0.563	0.5739
TCTAG	0.846	0.398
TCTAT	-0.438	0.6615
TCTCA	-1.436	0.1517
TCTCC	1.02	0.3081
TCTCG	0.414	0.6791
TCTCT	0.18	0.857
TCTGA	-0.406	0.685
TCTGC	1.358	0.175
TCTGG	-0.271	0.7862
TCTGT	-0.575	0.5657
TCTTA	-1.039	0.2992
TCTTC	-0.815	0.4154
TCTTG	-1.433	0.1524
TCTTT	2.927	0.0036
TGAAA	-0.676	0.4996
TGAAC	-1.129	0.2597
TGAAG	0.237	0.8126
TGAAT	1.325	0.1857
TGACA	0.808	0.4195
TGACC	-1.062	0.289
TGACG	-0.644	0.52
TGACT	0.588	0.5566
TGAGA	0.264	0.7919
TGAGC	-2.12	0.0346
TGAGG	-0.945	0.3453
TGAGT	2.535	0.0116
TGATA	-0.373	0.7091
TGATC	-2.333	0.0201
TGATG	0.839	0.4018
TGATT	1.496	0.1353
TGCAA	0.181	0.8561
TGCAC	0.504	0.6143
TGCAG	-1.251	0.2114
TGCAT	0.844	0.3991
TGCCA	0.435	0.6638
TGCCC	0.13	0.8965
TGCCG	0.156	0.8762
TGCCT	-0.604	0.5464
TGCGA	-1.448	0.1484
TGCGC	-0.263	0.7926
TGCGG	0.941	0.3472
TGCGT	0.936	0.3497
TGCTA	-0.658	0.5111
TGCTC	0.614	0.5397
TGCTG	0.705	0.481
TGCTT	-0.708	0.4791
TGGAA	-0.256	0.7977
TGGAC	-0.04	0.9678
TGGAG	0.202	0.8398
TGGAT	0.09	0.9287
TGGCA	-0.78	0.4356
TGGCC	-0.727	0.4674
TGGCG	2.233	0.026
TGGCT	0.471	0.6379
TGGGA	-0.737	0.4615
TGGGC	-0.366	0.7146
TGGGG	1.017	0.3097
TGGGT	0.053	0.9577
TGGTA	-0.699	0.4847
TGGTC	-0.845	0.3984
TGGTG	-0.001	0.9989
TGGTT	1.527	0.1274
TGTAA	-0.498	0.6189
TGTAC	1.465	0.1435
TGTAG	-0.826	0.4092
TGTAT	0.209	0.8344
TGTCA	-0.61	0.5424
TGTCC	-0.273	0.785
TGTCG	0.947	0.3443
TGTCT	0.549	0.5829
TGTGA	-1.051	0.2937
TGTGC	-1.579	0.1151
TGTGG	0.616	0.5379
TGTGT	1.347	0.1785
TGTTA	-1.787	0.0747
TGTTC	0.069	0.9452
TGTTG	-0.15	0.8808
TGTTT	1.577	0.1156
TTAAA	0.406	0.6853
TTAAC	0.863	0.3886
TTAAG	-1.081	0.2804
TTAAT	-0.222	0.8246
TTACA	0.202	0.8399
TTACC	-1.014	0.3114
TTACG	0.968	0.3337
TTACT	0.301	0.7637
TTAGA	0.805	0.4212
TTAGC	-0.132	0.8951
TTAGG	-0.157	0.8751
TTAGT	-0.497	0.6192
TTATA	0.119	0.9052
TTATC	0.595	0.552
TTATG	0.368	0.7132
TTATT	-0.885	0.3766
TTCAA	0.023	0.9818
TTCAC	-1.553	0.1211
TTCAG	0.235	0.814
TTCAT	1.094	0.2745
TTCCA	0.803	0.4227
TTCCC	-1.133	0.2577
TTCCG	-0.015	0.9879
TTCCT	0.416	0.6773
TTCGA	-2.49	0.0132
TTCGC	-0.697	0.4862
TTCGG	1.937	0.0533
TTCGT	1.247	0.213
TTCTA	-0.269	0.7881
TTCTC	-0.771	0.441
TTCTG	-0.389	0.6977
TTCTT	1.289	0.1979
TTGAA	-1.193	0.2334
TTGAC	1.212	0.226
TTGAG	-1.312	0.1902
TTGAT	2.14	0.0329
TTGCA	-0.677	0.4985
TTGCC	0.471	0.6381
TTGCG	-1.115	0.2656
TTGCT	0.641	0.5216
TTGGA	1.691	0.0915
TTGGC	-1.078	0.2817
TTGGG	-1.466	0.1433
TTGGT	0.766	0.4443
TTGTA	-1.188	0.2356
TTGTC	-1.473	0.1416
TTGTG	1.201	0.2303
TTGTT	0.913	0.3615
TTTAA	0.322	0.7477
TTTAC	-0.838	0.4024
TTTAG	0.296	0.7677
TTTAT	0.027	0.9782
TTTCA	-1.532	0.1263
TTTCC	-0.499	0.6179
TTTCG	0.254	0.7999
TTTCT	2.066	0.0394
TTTGA	-0.161	0.8725
TTTGC	0.529	0.597
TTTGG	-0.646	0.5185
TTTGT	0.309	0.7575
TTTTA	-0.915	0.3608
TTTTC	-0.897	0.37
TTTTG	2.098	0.0364
TTTTT	0.069	0.9451
AAAAAA	1.583	0.1141
AAAAAC	0.049	0.9606
AAAAAG	-0.791	0.4295
AAAAAT	-1.838	0.0667
AAAACA	0.008	0.9933
AAAACC	-0.304	0.7615
AAAACG	-0.649	0.517
AAAACT	0.699	0.4848
AAAAGA	1.187	0.2359
AAAAGC	-1.44	0.1506
AAAAGG	-1.538	0.1249
AAAAGT	1.592	0.112
AAAATA	-0.998	0.3188
AAAATC	-0.459	0.6466
AAAATG	0.94	0.3476
AAAATT	0.326	0.7445
AAACAA	-0.776	0.438
AAACAC	0.5	0.6171
AAACAG	1.633	0.1032
AAACAT	-1.156	0.2484
AAACCA	0.667	0.5049
AAACCC	-0.832	0.4059
AAACCG	-1.387	0.1663
AAACCT	0.48	0.6312
AAACGA	0.304	0.7615
AAACGC	1.277	0.2022
AAACGG	1.065	0.2873
AAACGT	-0.373	0.7095
AAACTA	-0.393	0.6943
AAACTC	0.772	0.4403
AAACTG	0.342	0.7324
AAACTT	-0.728	0.4668
AAAGAA	0.355	0.723
AAAGAC	-0.796	0.4264
AAAGAG	0.867	0.3862
AAAGAT	-0.773	0.4397
AAAGCA	-2.1	0.0363
AAAGCC	1.651	0.0994
AAAGCG	-1.253	0.211
AAAGCT	1.442	0.15
AAAGGA	-0.111	0.9119
AAAGGC	-0.246	0.8057
AAAGGG	0.36	0.7187
AAAGGT	0.014	0.989
AAAGTA	0.649	0.5165
AAAGTC	-0.134	0.8932
AAAGTG	-1.69	0.0917
AAAGTT	1.567	0.1177
AAATAA	-0.062	0.9503
AAATAC	-0.251	0.802
AAATAG	0.266	0.7901
AAATAT	0.019	0.9852
AAATCA	-0.806	0.4207
AAATCC	0.888	0.3748
AAATCG	1.022	0.3075
AAATCT	-0.515	0.6069
AAATGA	-0.962	0.3365
AAATGC	0.13	0.8966
AAATGG	0.722	0.4709
AAATGT	0.172	0.8634
AAATTA	-0.308	0.758
AAATTC	-0.922	0.3569
AAATTG	0.039	0.9692
AAATTT	0.779	0.4367
AACAAA	-1.571	0.1168
AACAAC	1.235	0.2174
AACAAG	-0.146	0.8841
AACAAT	0.903	0.367
AACACA	0.841	0.4006
AACACC	-1.332	0.1836
AACACG	0.739	0.4605
AACACT	-0.16	0.8733
AACAGA	-0.397	0.6913
AACAGC	-0.017	0.9864
AACAGG	-0.489	0.6249
AACAGT	1.02	0.3084
AACATA	0.647	0.5181
AACATC	-0.891	0.3733
AACATG	0.469	0.6394
AACATT	-0.298	0.7657
AACCAA	-0.226	0.8211
AACCAC	-0.275	0.7832
AACCAG	-0.605	0.5457
AACCAT	1.157	0.2477
AACCCA	0.854	0.3937
AACCCC	-0.17	0.8648
AACCCG	0.056	0.9552
AACCCT	-0.761	0.4471
AACCGA	-0.786	0.4325
AACCGC	0.644	0.5199
AACCGG	2.098	0.0364
AACCGT	0.619	0.5363
AACCTA	-0.58	0.5622
AACCTC	-0.299	0.7647
AACCTG	-0.889	0.3744
AACCTT	1.902	0.0578
AACGAA	0.664	0.5072
AACGAC	0.553	0.5806
AACGAG	1.436	0.1515
AACGAT	0.905	0.366
AACGCA	1.788	0.0744
AACGCC	-0.433	0.665
AACGCG	0.466	0.6415
AACGCT	2.78	0.0056
AACGGA	0.439	0.6611
AACGGC	-0.446	0.6558
AACGGG	2.369	0.0183
AACGGT	1.529	0.127
AACGTA	-0.924	0.3559
AACGTC	0.426	0.6704
AACGTG	1.555	0.1207
AACGTT	0.399	0.6902
AACTAA	0.003	0.9972
AACTAC	-1.251	0.2117
AACTAG	0.781	0.4352
AACTAT	0.456	0.6487
AACTCA	0.632	0.5278
AACTCC	-2.048	0.0412
AACTCG	1.211	0.2264
AACTCT	1.119	0.2635
AACTGA	0.615	0.5388
AACTGC	-1.288	0.1983
AACTGG	0.242	0.8086
AACTGT	-0.081	0.9353
AACTTA	-0.523	0.6014
AACTTC	0.958	0.3383
AACTTG	0.112	0.9111
AACTTT	-0.568	0.5704
AAGAAA	-0.723	0.47
AAGAAC	0.092	0.9264
AAGAAG	0.798	0.4251
AAGAAT	-0.009	0.9928
AAGACA	1.694	0.091
AAGACC	-1.72	0.0863
AAGACG	0.655	0.5129
AAGACT	-0.408	0.6836
AAGAGA	-0.446	0.656
AAGAGC	-0.012	0.9902
AAGAGG	1.25	0.212
AAGAGT	-0.772	0.4404
AAGATA	-0.421	0.6741
AAGATC	-0.374	0.7086
AAGATG	1.521	0.1289
AAGATT	-0.908	0.3643
AAGCAA	-1.301	0.1938
AAGCAC	-0.862	0.389
AAGCAG	0.436	0.663
AAGCAT	1.769	0.0776
AAGCCA	1.222	0.2224
AAGCCC	0.788	0.4311
AAGCCG	-1.635	0.103
AAGCCT	-1.084	0.2789
AAGCGA	0.991	0.3223
AAGCGC	0.619	0.5365
AAGCGG	1.857	0.0639
AAGCGT	0.828	0.4083
AAGCTA	-0.203	0.8393
AAGCTC	0.307	0.7586
AAGCTG	-0.339	0.7348
AAGCTT	0.638	0.5237
AAGGAA	0.782	0.4348
AAGGAC	-1.895	0.0588
AAGGAG	0.463	0.6435
AAGGAT	0.165	0.8693
AAGGCA	0.618	0.537
AAGGCC	-0.956	0.3396
AAGGCG	1.718	0.0865
AAGGCT	-0.539	0.5904
AAGGGA	-2.623	0.0091
AAGGGC	0.92	0.3583
AAGGGG	2.407	0.0164
AAGGGT	0.407	0.6844
AAGGTA	-0.684	0.4942
AAGGTC	0.569	0.5696
AAGGTG	-0.215	0.8302
AAGGTT	0.449	0.6536
AAGTAA	0.084	0.9334
AAGTAC	0.601	0.5481
AAGTAG	0.046	0.9637
AAGTAT	-0.28	0.7793
AAGTCA	-0.897	0.3704
AAGTCC	0.096	0.9233
AAGTCG	0.107	0.915
AAGTCT	0.762	0.4464
AAGTGA	-0.229	0.8187
AAGTGC	-1.024	0.3062
AAGTGG	1.587	0.1132
AAGTGT	-0.186	0.8524
AAGTTA	0.715	0.4751
AAGTTC	0.11	0.9126
AAGTTG	0.109	0.9131
AAGTTT	-0.823	0.4109
AATAAA	-0.607	0.5444
AATAAC	0.67	0.5033
AATAAG	0.625	0.5319
AATAAT	-0.287	0.7742
AATACA	1.72	0.0862
AATACC	-2.506	0.0126
AATACG	-1.256	0.2099
AATACT	0.319	0.75
AATAGA	1.108	0.2682
AATAGC	-0.214	0.8309
AATAGG	-0.671	0.5025
AATAGT	-0.296	0.7676
AATATA	1.383	0.1672
AATATC	-0.772	0.4404
AATATG	-1.511	0.1317
AATATT	0.21	0.8337
AATCAA	-0.67	0.5033
AATCAC	-0.528	0.5979
AATCAG	1.548	0.1223
AATCAT	-0.009	0.9925
AATCCA	-0.229	0.819
AATCCC	-0.298	0.7659
AATCCG	0.499	0.6178
AATCCT	0.414	0.6792
AATCGA	-1.153	0.2494
AATCGC	-0.486	0.627
AATCGG	2.253	0.0247
AATCGT	1.709	0.0882
AATCTA	-0.52	0.6035
AATCTC	-1.937	0.0534
AATCTG	2.076	0.0384
AATCTT	0.605	0.5455
AATGAA	-0.148	0.8823
AATGAC	-0.153	0.8784
AATGAG	-0.582	0.5608
AATGAT	0.938	0.3489
AATGCA	-1.063	0.2885
AATGCC	-0.383	0.7019
AATGCG	0.086	0.9314
AATGCT	1.362	0.1741
AATGGA	-0.065	0.9485
AATGGC	0.654	0.5136
AATGGG	0.39	0.6968
AATGGT	-0.954	0.3409
AATGTA	1.674	0.0947
AATGTC	-1.119	0.2636
AATGTG	0.247	0.8049
AATGTT	-0.833	0.4051
AATTAA	0.98	0.3275
AATTAC	0.953	0.3411
AATTAG	-0.021	0.9833
AATTAT	-1.414	0.1581
AATTCA	-0.338	0.7351
AATTCC	-0.559	0.5761
AATTCG	-0.829	0.4078
AATTCT	1.139	0.2553
AATTGA	0.724	0.4697
AATTGC	-2.567	0.0106
AATTGG	0.525	0.5998
AATTGT	1.27	0.2046
AATTTA	-0.247	0.8049
AATTTC	0.573	0.5666
AATTTG	-0.145	0.8849
AATTTT	-0.165	0.8689
ACAAAA	0.202	0.8404
ACAAAC	0.202	0.8401
ACAAAG	-0.161	0.8725
ACAAAT	-0.264	0.7923
ACAACA	-0.138	0.89
ACAACC	0.546	0.5853
ACAACG	0.473	0.6361
ACAACT	-0.575	0.5659
ACAAGA	-0.839	0.402
ACAAGC	-1.286	0.1993
ACAAGG	2.074	0.0387
ACAAGT	-0.223	0.8236
ACAATA	-1.062	0.2889
ACAATC	0.938	0.3488
ACAATG	0.813	0.4169
ACAATT	-0.86	0.3903
ACACAA	0.688	0.4917
ACACAC	0.502	0.6159
ACACAG	-1.02	0.3083
ACACAT	-0.215	0.8297
ACACCA	-1.928	0.0545
ACACCC	1.674	0.0949
ACACCG	1.959	0.0507
ACACCT	-0.236	0.8136
ACACGA	2.172	0.0303
ACACGC	-0.081	0.9352
ACACGG	-0.277	0.7816
ACACGT	1.328	0.1848
ACACTA	-1.963	0.0503
ACACTC	-0.214	0.8308
ACACTG	1.612	0.1076
ACACTT	0.173	0.8629
ACAGAA	0.889	0.3742
ACAGAC	0.898	0.3697
ACAGAG	0.022	0.9823
ACAGAT	-1.736	0.0832
ACAGCA	-0.493	0.6223
ACAGCC	1.038	0.2998
ACAGCG	0.948	0.3437
ACAGCT	-1.232	0.2185
ACAGGA	-0.531	0.5957
ACAGGC	-0.942	0.3467
ACAGGG	1.083	0.2794
ACAGGT	0.171	0.8646
ACAGTA	0.355	0.7224
ACAGTC	-0.783	0.4339
ACAGTG	-0.024	0.981
ACAGTT	0.354	0.7233
ACATAA	-0.879	0.3801
ACATAC	0.502	0.6159
ACATAG	-1.493	0.1362
ACATAT	1.26	0.2082
ACATCA	0.72	0.4721
ACATCC	-0.347	0.7291
ACATCG	0.132	0.8949
ACATCT	-0.075	0.9405
ACATGA	-0.71	0.478
ACATGC	1.018	0.3091
ACATGG	-0.574	0.5664
ACATGT	0.331	0.7405
ACATTA	0.522	0.6016
ACATTC	-0.09	0.9286
ACATTG	-0.602	0.5472
ACATTT	0.15	0.8806
ACCAAA	-0.162	0.8715
ACCAAC	-1.398	0.1629
ACCAAG	0.602	0.5475
ACCAAT	0.803	0.4227
ACCACA	0.143	0.8864
ACCACC	-1.506	0.1329
ACCACG	1.077	0.282
ACCACT	0.412	0.6808
ACCAGA	-0.498	0.6188
ACCAGC	-0.726	0.4684
ACCAGG	0.987	0.3239
ACCAGT	0.242	0.8087
ACCATA	0.796	0.4267
ACCATC	1.339	0.1811
ACCATG	-0.95	0.3426
ACCATT	-1.006	0.3149
ACCCAA	-0.633	0.5268
ACCCAC	0.395	0.6932
ACCCAG	-0.458	0.6474
ACCCAT	1.364	0.1734
ACCCCA	1.267	0.206
ACCCCC	-0.13	0.8965
ACCCCG	-0.622	0.5342
ACCCCT	-0.231	0.8176
ACCCGA	-0.174	0.8618
ACCCGC	1.677	0.0942
ACCCGG	0.311	0.7558
ACCCGT	0.646	0.5186
ACCCTA	-0.321	0.7482
ACCCTC	0.884	0.377
ACCCTG	-1.088	0.2772
ACCCTT	0.644	0.5201
ACCGAA	0.791	0.4295
ACCGAC	-0.126	0.8999
ACCGAG	-1.244	0.2142
ACCGAT	0.891	0.3734
ACCGCA	-0.019	0.9852
ACCGCC	1.4	0.1621
ACCGCG	0.042	0.9667
ACCGCT	0.469	0.6392
ACCGGA	2.156	0.0316
ACCGGC	0.455	0.6493
ACCGGG	1.62	0.1059
ACCGGT	1.304	0.1928
ACCGTA	0.568	0.5705
ACCGTC	0.71	0.4781
ACCGTG	-0.591	0.5548
ACCGTT	0.024	0.9807
ACCTAA	0.075	0.9405
ACCTAC	-0.874	0.3826
ACCTAG	0.07	0.9445
ACCTAT	0.45	0.6528
ACCTCA	0.658	0.5111
ACCTCC	0.253	0.8
ACCTCG	-2.155	0.0318
ACCTCT	-0.072	0.9427
ACCTGA	0.942	0.3466
ACCTGC	-1.217	0.2243
ACCTGG	0.291	0.7708
ACCTGT	0.317	0.7516
ACCTTA	-0.727	0.4677
ACCTTC	-0.705	0.4814
ACCTTG	-0.577	0.5641
ACCTTT	1.759	0.0792
ACGAAA	0.339	0.7349
ACGAAC	2.25	0.0249
ACGAAG	-1.283	0.2
ACGAAT	1.985	0.0477
ACGACA	1.765	0.0783
ACGACC	-0.209	0.8348
ACGACG	1.045	0.2964
ACGACT	1.884	0.0602
ACGAGA	1.232	0.2185
ACGAGC	0.996	0.32
ACGAGG	0.066	0.9474
ACGAGT	-0.024	0.9812
ACGATA	1.049	0.2949
ACGATC	-0.89	0.374
ACGATG	1.206	0.2282
ACGATT	1.209	0.2271
ACGCAA	-0.039	0.9688
ACGCAC	0.411	0.6816
ACGCAG	0.838	0.4027
ACGCAT	1.355	0.176
ACGCCA	-1.345	0.1794
ACGCCC	0.557	0.5777
ACGCCG	0.186	0.8523
ACGCCT	1.894	0.0588
ACGCGA	0.618	0.5367
ACGCGC	1.345	0.1794
ACGCGG	1.28	0.2012
ACGCGT	1.948	0.0519
ACGCTA	-0.674	0.501
ACGCTC	-0.079	0.9374
ACGCTG	-0.083	0.9337
ACGCTT	3.072	0.0022
ACGGAA	1.729	0.0845
ACGGAC	-0.143	0.8862
ACGGAG	-0.233	0.8161
ACGGAT	1.552	0.1212
ACGGCA	2.308	0.0214
ACGGCC	1.622	0.1056
ACGGCG	-0.972	0.3314
ACGGCT	0.95	0.3424
ACGGGA	2.048	0.0411
ACGGGC	-0.086	0.9317
ACGGGG	-0.489	0.6248
ACGGGT	1.478	0.1401
ACGGTA	3.61	0.0003
ACGGTC	-0.99	0.323
ACGGTG	1.244	0.2141
ACGGTT	-0.777	0.4374
ACGTAA	1.476	0.1405
ACGTAC	0.392	0.695
ACGTAG	0.513	0.6085
ACGTAT	-0.184	0.8544
ACGTCA	0.034	0.9729
ACGTCC	3.317	0.001
ACGTCG	0.743	0.4578
ACGTCT	0.048	0.9617
ACGTGA	-1.607	0.1088
ACGTGC	1.17	0.2425
ACGTGG	1.7	0.0899
ACGTGT	1.005	0.3156
ACGTTA	-0.102	0.9187
ACGTTC	0.855	0.393
ACGTTG	-0.791	0.4296
ACGTTT	0.684	0.4944
ACTAAA	0.692	0.4891
ACTAAC	-0.205	0.838
ACTAAG	-0.273	0.785
ACTAAT	-0.108	0.914
ACTACA	-0.984	0.3256
ACTACC	1.698	0.0902
ACTACG	-0.114	0.9094
ACTACT	-1.146	0.2525
ACTAGA	0.53	0.5967
ACTAGC	0.294	0.7689
ACTAGG	0.328	0.7427
ACTAGT	-0.655	0.5127
ACTATA	-0.297	0.7668
ACTATC	-0.905	0.3657
ACTATG	-0.519	0.6037
ACTATT	1.919	0.0555
ACTCAA	0.813	0.4169
ACTCAC	1.023	0.307
ACTCAG	-1.993	0.0468
ACTCAT	0.24	0.8106
ACTCCA	1.261	0.208
ACTCCC	-0.302	0.7625
ACTCCG	1.071	0.2849
ACTCCT	-1.569	0.1173
ACTCGA	0.575	0.5653
ACTCGC	1.885	0.06
ACTCGG	1.019	0.3086
ACTCGT	-0.273	0.7849
ACTCTA	-0.938	0.3489
ACTCTC	0.451	0.6524
ACTCTG	0.261	0.7941
ACTCTT	0.095	0.924
ACTGAA	-0.11	0.9122
ACTGAC	0.416	0.6779
ACTGAG	-0.248	0.8039
ACTGAT	0.046	0.9636
ACTGCA	0.073	0.9415
ACTGCC	0.187	0.8519
ACTGCG	1.263	0.2072
ACTGCT	-0.856	0.3925
ACTGGA	-0.299	0.7651
ACTGGC	-0.441	0.6596
ACTGGG	1.07	0.2853
ACTGGT	-0.394	0.6936
ACTGTA	-0.612	0.5406
ACTGTC	0.345	0.7299
ACTGTG	0.688	0.4921
ACTGTT	-0.85	0.3956
ACTTAA	-1.052	0.2934
ACTTAC	-1.523	0.1285
ACTTAG	0.575	0.5659
ACTTAT	2.007	0.0453
ACTTCA	-1.027	0.3051
ACTTCC	1.141	0.2546
ACTTCG	-0.086	0.9318
ACTTCT	-0.084	0.9333
ACTTGA	-0.305	0.7604
ACTTGC	1.03	0.3036
ACTTGG	0.101	0.9198
ACTTGT	-1.1	0.2719
ACTTTA	1.95	0.0517
ACTTTC	-1.586	0.1135
ACTTTG	-0.434	0.6649
ACTTTT	0.289	0.773
AGAAAA	-0.694	0.4881
AGAAAC	0.583	0.5603
AGAAAG	0.792	0.4288
AGAAAT	-0.742	0.4585
AGAACA	0.26	0.7946
AGAACC	-0.897	0.3703
AGAACG	0.769	0.4426
AGAACT	0.157	0.8756
AGAAGA	0.117	0.9069
AGAAGC	-0.284	0.7762
AGAAGG	1.06	0.2897
AGAAGT	-1.038	0.3
AGAATA	0.519	0.6039
AGAATC	-0.122	0.9027
AGAATG	-1.32	0.1874
AGAATT	1.006	0.315
AGACAA	-0.223	0.8239
AGACAC	0.739	0.4601
AGACAG	-1.038	0.3
AGACAT	0.65	0.5162
AGACCA	-1	0.3179
AGACCC	1.977	0.0487
AGACCG	-0.32	0.749
AGACCT	-0.814	0.4162
AGACGA	-0.791	0.4293
AGACGC	2.119	0.0346
AGACGG	0.377	0.706
AGACGT	0.034	0.9728
AGACTA	2.099	0.0363
AGACTC	0.768	0.4429
AGACTG	-1.131	0.2589
AGACTT	-1.413	0.1584
AGAGAA	-0.232	0.8169
AGAGAC	-0.876	0.3814
AGAGAG	2.574	0.0104
AGAGAT	-2.06	0.0401
AGAGCA	1.375	0.1697
AGAGCC	-1.018	0.309
AGAGCG	-1.996	0.0466
AGAGCT	0.633	0.5271
AGAGGA	1.504	0.1334
AGAGGC	-0.119	0.9049
AGAGGG	-0.712	0.4772
AGAGGT	-0.825	0.4098
AGAGTA	-0.651	0.5152
AGAGTC	-0.373	0.7093
AGAGTG	0.858	0.3914
AGAGTT	0.012	0.9908
AGATAA	-0.791	0.4296
AGATAC	1.784	0.0751
AGATAG	-0.392	0.6953
AGATAT	0.062	0.9504
AGATCA	-1.604	0.1094
AGATCC	0.446	0.6559
AGATCG	-0.6	0.5487
AGATCT	1.543	0.1236
AGATGA	1.786	0.0748
AGATGC	-0.698	0.4856
AGATGG	-0.265	0.7914
AGATGT	-0.846	0.398
AGATTA	0.379	0.7049
AGATTC	-1.17	0.2427
AGATTG	1.851	0.0648
AGATTT	-0.806	0.4205
AGCAAA	0.419	0.6756
AGCAAC	-2.251	0.0249
AGCAAG	2.528	0.0118
AGCAAT	-1.461	0.1447
AGCACA	1.002	0.3168
AGCACC	-1.066	0.2871
AGCACG	1.718	0.0865
AGCACT	-1.023	0.3068
AGCAGA	0.708	0.4791
AGCAGC	-0.575	0.5654
AGCAGG	-0.386	0.6995
AGCAGT	0.173	0.8628
AGCATA	0.799	0.4248
AGCATC	-0.382	0.7024
AGCATG	-0.543	0.5872
AGCATT	-0.104	0.9175
AGCCAA	-0.094	0.9251
AGCCAC	-0.758	0.4489
AGCCAG	-0.495	0.6209
AGCCAT	1.368	0.172
AGCCCA	0.199	0.8425
AGCCCC	0.774	0.4395
AGCCCG	-0.664	0.5072
AGCCCT	-0.819	0.4133
AGCCGA	-1.177	0.24
AGCCGC	0.441	0.6597
AGCCGG	2.668	0.0079
AGCCGT	-0.786	0.4323
AGCCTA	1.147	0.2519
AGCCTC	-0.15	0.8812
AGCCTG	-0.569	0.5694
AGCCTT	-0.08	0.9363
AGCGAA	0.066	0.9474
AGCGAC	-0.118	0.9063
AGCGAG	-0.255	0.7985
AGCGAT	1.394	0.1638
AGCGCA	0.826	0.409
AGCGCC	2.151	0.032
AGCGCG	0.575	0.5658
AGCGCT	-1.955	0.0512
AGCGGA	-1.703	0.0894
AGCGGC	1.976	0.0488
AGCGGG	2.803	0.0053
AGCGGT	0.073	0.9418
AGCGTA	-0.795	0.4272
AGCGTC	1.114	0.2657
AGCGTG	2.517	0.0122
AGCGTT	0.465	0.6419
AGCTAA	-0.122	0.9027
AGCTAC	-0.849	0.3961
AGCTAG	1.975	0.0489
AGCTAT	-0.773	0.4402
AGCTCA	-2.467	0.014
AGCTCC	1.552	0.1213
AGCTCG	1.027	0.305
AGCTCT	1.226	0.2208
AGCTGA	-0.857	0.3921
[truncated: 3,463 more rows]
