# Supplementary material for: The PRC2-binding long non-coding RNAs in human and mouse genomes are associated with predictive sequence features
Source: Sci Rep. 2017 Jan 31;7:41669. doi: 10.1038/srep41669 (PMC5282597; doi:10.1038/srep41669)
Supplement: Supplementary Dataset 2 [file srep41669-s3.xls]

## Sheet: Human_lncRNAs
# Human lncRNA loci and their prediction scores by different prediction models.
# Genome Assembly: hg18 (0-based coordinates)
Human lncRNAs					Prediction scores
chrom	chromStart	chromEnd	strand (inferred)	label	Non-blind CV method	Fully blind method
chr1	9129449	9164075	-	PRC2-positive	0.8138	0.3596
chr1	23477399	23492375	+	PRC2-positive	-0.1387	-0.1005
chr1	33624899	33640125	+	PRC2-positive	-0.2607	-0.1645
chr1	33641706	33668475	-	PRC2-positive	0.1656	0.2731
chr1	35075824	35091575	-	PRC2-positive	-0.2948	-0.305
chr1	39776599	39792825	-	PRC2-positive	0.0755	-0.2187
chr1	54356224	54366425	+	PRC2-positive	0.0537	0.0122
chr1	58844999	58872925	+	PRC2-positive	0.1521	0.0694
chr1	65291649	65304400	-	PRC2-positive	0.4437	-0.2251
chr1	85705399	85746650	+	PRC2-positive	0.4803	0.4459
chr1	85752774	85814125	-	PRC2-positive	0.8126	0.4614
chr1	93931949	93943950	+	PRC2-positive	-0.6094	-0.0497
chr1	93967324	94025475	+	PRC2-positive	0.6586	0.5971
chr1	94038974	94051125	-	PRC2-positive	0.092	0.1137
chr1	94958599	94969225	-	PRC2-positive	0.1281	-0.0838
chr1	98211849	98239375	-	PRC2-positive	0.8384	0.3372
chr1	98211849	98471750	+	PRC2-positive	0.5783	0.7284
chr1	161547974	161558200	-	PRC2-positive	-0.0669	-0.5396
chr1	172235149	172257650	-	PRC2-positive	0.2332	0.0473
chr1	173389274	173428400	-	PRC2-positive	1.1371	0.8891
chr1	176252424	176271000	-	PRC2-positive	0.1243	0.0204
chr1	197068974	197174200	-	PRC2-positive	0.8624	0.6744
chr1	199822074	199856100	+	PRC2-positive	0.8205	0.6808
chr1	201431424	201441525	+	PRC2-positive	0.6538	0.0028
chr1	203671524	203684250	-	PRC2-positive	0.5102	0.1178
chr1	206037849	206063200	-	PRC2-positive	0.7951	0.6563
chr1	206037899	206108750	-	PRC2-positive	0.7158	0.8875
chr1	212579524	212590244	+	PRC2-positive	0.1664	0.0184
chr1	236698299	236712250	-	PRC2-positive	0.0114	-0.0993
chr1	245418574	245440175	-	PRC2-positive	0.3731	0.5502
chr10	6819699	6929500	+	PRC2-positive	1.0248	1.1683
chr10	17290424	17301825	+	PRC2-positive	0.042	-0.3266
chr10	33691649	33706325	-	PRC2-positive	0.3381	0.561
chr10	46439774	46457625	-	PRC2-positive	0.1446	0.2439
chr10	46461824	46483150	+	PRC2-positive	0.2773	0.7048
chr10	46514399	46569425	-	PRC2-positive	0.572	0.6052
chr10	64906074	64942725	-	PRC2-positive	0.5084	0.5749
chr10	72470574	72483175	+	PRC2-positive	0.012	-0.1191
chr10	79193174	79209400	+	PRC2-positive	0.9879	0.2728
chr10	80394299	80408300	+	PRC2-positive	0.1075	0.1485
chr10	90729224	90740200	-	PRC2-positive	-0.1395	-0.4234
chr10	97629599	97656950	-	PRC2-positive	0.7122	0.5835
chr10	118576374	118598450	-	PRC2-positive	1.0498	0.4654
chr11	2404924	2415425	-	PRC2-positive	0.2993	-0.1409
chr11	12937649	12965350	-	PRC2-positive	0.164	0.4419
chr11	64824999	64835850	-	PRC2-positive	-0.2581	-0.4827
chr11	64946774	64971250	+	PRC2-positive	0.6594	0.368
chr11	70203249	70246225	-	PRC2-positive	0.7825	0.7631
chr11	70284599	70344900	-	PRC2-positive	0.5925	0.564
chr11	70569674	70613500	+	PRC2-positive	0.025	0.0273
chr11	82461074	82481150	+	PRC2-positive	0.2589	0.0319
chr11	86297349	86316725	-	PRC2-positive	0.8675	0.3386
chr11	106680374	106691525	-	PRC2-positive	-0.0468	-0.2319
chr11	121514299	121572575	-	PRC2-positive	0.5249	0.3997
chr11	121570799	121586150	+	PRC2-positive	0.7913	0.2476
chr11	130235449	130250500	+	PRC2-positive	0.5702	0.5226
chr12	1905424	1919900	+	PRC2-positive	0.6648	0.5358
chr12	45059774	45094150	+	PRC2-positive	0.6266	0.7286
chr12	45112399	45261050	+	PRC2-positive	0.9553	0.9489
chr12	56094824	56107050	-	PRC2-positive	-0.3352	-0.0162
chr12	61283949	61301575	+	PRC2-positive	0.4358	0.4067
chr12	64277399	64357675	+	PRC2-positive	0.5549	0.5844
chr12	64452899	64492900	-	PRC2-positive	0.6503	0.1565
chr12	74301699	74547775	-	PRC2-positive	0.7449	0.6788
chr12	78463524	78491000	+	PRC2-positive	0.0887	0.4094
chr12	104249299	104299050	+	PRC2-positive	0.6744	0.4573
chr12	104250699	104514975	+	PRC2-positive	0.8672	0.8925
chr12	108546874	108559575	+	PRC2-positive	-0.395	-0.2576
chr12	123786924	123805125	+	PRC2-positive	0.3849	0.2387
chr12	131170324	131183625	-	PRC2-positive	0.1371	0.0821
chr13	19289274	19302425	-	PRC2-positive	-0.4519	-0.4931
chr13	30077399	30089300	-	PRC2-positive	0.2306	-0.4821
chr13	32786374	32821550	-	PRC2-positive	1.1365	0.8939
chr13	49505399	49521157	-	PRC2-positive	0.4914	-0.0412
chr13	49555699	49595650	+	PRC2-positive	0.1585	0.3052
chr13	90799274	90818300	+	PRC2-positive	0.5545	-0.0171
chr13	108675774	108729525	-	PRC2-positive	0.7946	0.6792
chr14	57813999	57830600	-	PRC2-positive	0.1788	-0.2669
chr14	58952299	58981800	-	PRC2-positive	0.1196	0.4948
chr14	68342849	68361800	+	PRC2-positive	0.5245	-0.2463
chr14	70858199	70993750	+	PRC2-positive	0.4898	0.6799
chr14	95413799	95460475	+	PRC2-positive	0.7571	0.5546
chr14	100364749	100405275	+	PRC2-positive	0.955	0.8987
chr14	100459224	100603275	-	PRC2-positive	0.7192	0.9242
chr15	22809574	22841625	-	PRC2-positive	0.5369	0.259
chr15	22809574	22919700	+	PRC2-positive	1.4626	1.2764
chr15	38123549	38145575	+	PRC2-positive	0.6637	0.517
chr15	46800349	46810550	+	PRC2-positive	-0.4326	-0.2428
chr15	47174249	47196625	+	PRC2-positive	-0.2683	0.0404
chr15	48435424	48449663	+	PRC2-positive	-0.7903	-0.3901
chr15	49996974	50010800	-	PRC2-positive	0.6657	0.4823
chr16	3113749	3124850	-	PRC2-positive	0.1687	-0.2083
chr16	14306224	14332725	+	PRC2-positive	0.0997	0.1115
chr16	26291624	26301925	+	PRC2-positive	-0.0367	0.1649
chr16	53502499	53517100	-	PRC2-positive	0.3214	0.1553
chr16	70871924	70890500	-	PRC2-positive	0.8568	0.2137
chr16	72904499	72918375	+	PRC2-positive	-0.232	-0.581
chr16	85065699	85086425	-	PRC2-positive	0.9021	0.5761
chr16	86886599	86897900	-	PRC2-positive	0.0099	-0.1418
chr16	87351224	87378000	-	PRC2-positive	0.4739	0.4014
chr17	7716674	7728025	-	PRC2-positive	0.5811	-0.1645
chr17	21373949	21390575	-	PRC2-positive	0.5087	0.4685
chr17	34970874	34982775	-	PRC2-positive	0.205	0.33
chr17	39456274	39467525	-	PRC2-positive	0.5011	0.5053
chr17	67895374	68098675	-	PRC2-positive	0.882	0.7479
chr18	5233921	5235189	+	PRC2-positive	-0.7871	-1.1027
chr18	43594174	43607850	-	PRC2-positive	-0.2227	-0.8062
chr18	46799074	46810100	-	PRC2-positive	0.3023	0.4886
chr18	57387174	57433350	+	PRC2-positive	0.6291	0.1833
chr18	69451349	69507600	-	PRC2-positive	0.9578	0.8557
chr18	70409299	70433425	+	PRC2-positive	1.0228	0.7229
chr19	32954224	32988950	-	PRC2-positive	1.0362	0.7208
chr19	41757024	41772825	+	PRC2-positive	0.0988	0.1967
chr19	52838474	52873175	+	PRC2-positive	0.2881	0.2862
chr19	57268624	57289533	-	PRC2-positive	0.9738	0.7566
chr2	856249	875200	+	PRC2-positive	0.5043	0.5478
chr2	2821099	2843950	-	PRC2-positive	0.5632	0.5621
chr2	3018399	3029600	-	PRC2-positive	0.1647	0.3944
chr2	10614349	10628300	-	PRC2-positive	0.6206	0.4461
chr2	19395749	19410525	-	PRC2-positive	0.2097	0.283
chr2	20228224	20243000	+	PRC2-positive	0.4399	0.1864
chr2	46610374	46622325	-	PRC2-positive	-0.2588	-0.7743
chr2	61010649	61020850	-	PRC2-positive	-0.0555	0.0651
chr2	67455099	67475300	-	PRC2-positive	0.0241	-0.2719
chr2	70121449	70165275	-	PRC2-positive	0.3275	0.31
chr2	70153574	70166850	-	PRC2-positive	0.0335	-0.1537
chr2	74047224	74063900	-	PRC2-positive	0.3859	-0.2002
chr2	111676649	111726950	+	PRC2-positive	0.5325	0.3892
chr2	128835749	128856725	-	PRC2-positive	0.3484	0.4357
chr2	129258649	129268825	-	PRC2-positive	0.5407	0.1427
chr2	152335499	152361525	+	PRC2-positive	0.658	0.331
chr2	165217374	165227650	-	PRC2-positive	0.2142	-0.6883
chr2	177854174	177868000	+	PRC2-positive	-0.0811	-0.0478
chr2	177854174	177922425	+	PRC2-positive	0.6509	0.5666
chr2	192264724	192277000	+	PRC2-positive	-0.2438	-0.0242
chr2	216182124	216421975	-	PRC2-positive	0.6549	0.8305
chr2	218542549	218575300	-	PRC2-positive	0.419	0.2875
chr2	237686024	237705200	-	PRC2-positive	1.1841	0.6566
chr2	238022349	238034900	-	PRC2-positive	0.5756	0.7059
chr20	36470499	36515575	-	PRC2-positive	0.6598	0.1282
chr20	56262949	56316075	-	PRC2-positive	1.1552	0.4395
chr21	25856649	25874075	+	PRC2-positive	-0.0113	-0.3627
chr21	39892799	39905250	-	PRC2-positive	0.4127	0.5155
chr21	43604899	43616550	+	PRC2-positive	0.6675	0.275
chr21	43712474	43723950	+	PRC2-positive	0.0037	0.1477
chr21	43743999	43763000	+	PRC2-positive	0.1145	0.2094
chr22	24203024	24217500	+	PRC2-positive	0.4366	-0.2163
chr22	29695899	29706450	+	PRC2-positive	-0.2232	-0.0539
chr22	30445349	30475775	-	PRC2-positive	-0.0008	0.5858
chr22	44829899	44895200	+	PRC2-positive	0.866	0.7816
chr3	88209749	88229200	+	PRC2-positive	0.3586	0.0783
chr3	108443924	108458725	+	PRC2-positive	0.3741	-0.2095
chr3	128354474	128364975	+	PRC2-positive	0.395	0.2893
chr3	132569624	132581425	-	PRC2-positive	-0.1701	-0.6465
chr3	139242174	139254800	+	PRC2-positive	0.6031	0.1733
chr3	157938399	157953775	-	PRC2-positive	0.1029	0.3632
chr3	157960474	158021825	-	PRC2-positive	0.5767	0.564
chr3	158437999	158454000	+	PRC2-positive	0.07	0.4334
chr3	171890499	171953950	-	PRC2-positive	1.2563	1.2778
chr3	195671624	195688075	-	PRC2-positive	0.0603	-0.0697
chr3	196904199	196928625	-	PRC2-positive	0.8341	0.1762
chr4	3542724	3604675	+	PRC2-positive	1.1381	0.984
chr4	3620524	3636550	-	PRC2-positive	0.6515	0.4757
chr4	3677174	3692050	-	PRC2-positive	0.7128	0.2798
chr4	6608649	6619000	-	PRC2-positive	0.7483	0.1892
chr4	6714999	6734650	+	PRC2-positive	0.3204	0.3379
chr4	7183049	7194250	+	PRC2-positive	0.7677	0.1017
chr4	15266299	15304725	+	PRC2-positive	0.2818	0.369
chr4	24126624	24137100	-	PRC2-positive	-0.0597	-0.262
chr4	24423849	24436150	-	PRC2-positive	0.3078	0.2199
chr4	56497949	56508950	-	PRC2-positive	-0.5169	-0.4166
chr4	67977174	67987750	-	PRC2-positive	-0.4634	-0.8088
chr4	68258749	68278525	+	PRC2-positive	0.9788	0.5452
chr4	103556474	103569975	-	PRC2-positive	0.1653	0.2242
chr4	127914424	127929275	+	PRC2-positive	0.1016	0.3297
chr4	128977824	128988500	-	PRC2-positive	0.104	-0.4919
chr5	159599	182725	-	PRC2-positive	0.8516	0.8499
chr5	1220849	1239275	+	PRC2-positive	0.3061	-0.1197
chr5	1597499	1620100	+	PRC2-positive	0.821	0.491
chr5	38858824	38880150	-	PRC2-positive	0.5171	0.4817
chr5	43102224	43120425	+	PRC2-positive	0.023	0.044
chr5	44862424	44872625	+	PRC2-positive	-0.2135	-0.5581
chr5	77321524	77331525	+	PRC2-positive	0.182	-0.0547
chr5	92830574	92842275	+	PRC2-positive	0.3843	-0.1433
chr5	92890474	92942875	-	PRC2-positive	1.129	0.8758
chr5	98293599	98305025	+	PRC2-positive	0.1594	-0.2814
chr5	127320774	127407375	+	PRC2-positive	0.4535	0.4755
chr5	131713499	131731950	-	PRC2-positive	-0.0845	-0.5313
chr5	141712699	141725675	-	PRC2-positive	0.319	0.3113
chr5	150289374	150308950	-	PRC2-positive	0.4901	0.1168
chr5	153788924	153803825	-	PRC2-positive	-0.4596	-0.4415
chr5	173065449	173083600	+	PRC2-positive	0.7967	0.4235
chr6	3842474	3856791	-	PRC2-positive	0.7395	0.5894
chr6	3944674	3963450	-	PRC2-positive	0.1834	0.2339
chr6	6628524	6646600	+	PRC2-positive	0.8069	0.5054
chr6	11226349	11254175	+	PRC2-positive	0.2981	0.0103
chr6	30364274	30401550	-	PRC2-positive	0.5997	0.3546
chr6	41519774	41534450	+	PRC2-positive	0.4309	0.3642
chr6	43923349	43964725	+	PRC2-positive	0.6921	0.6206
chr6	44054724	44073196	-	PRC2-positive	0.1667	-0.1532
chr6	44149374	44170550	+	PRC2-positive	0.7608	0.393
chr6	48152774	48178175	-	PRC2-positive	0.6777	0.1908
chr6	72128124	72186300	-	PRC2-positive	0.918	0.3409
chr6	74040349	74054750	-	PRC2-positive	-0.212	-0.2187
chr6	86438524	86452775	+	PRC2-positive	0.6956	0.3585
chr6	129882649	129921300	+	PRC2-positive	0.5743	0.6937
chr6	139002749	139061900	+	PRC2-positive	0.1177	0.2475
chr6	147269499	147279725	-	PRC2-positive	-0.4622	-0.2445
chr6	155257874	155278175	-	PRC2-positive	0.7993	0.4186
chr6	158583149	158637250	+	PRC2-positive	0.9191	0.6754
chr6	167309699	167331675	-	PRC2-positive	0.7578	0.4516
chr6	168412974	168426075	+	PRC2-positive	0.3796	0.2383
chr7	25944999	25956500	-	PRC2-positive	0.2027	0.1121
chr7	30552674	30585400	-	PRC2-positive	0.694	0.0781
chr7	32920749	32945850	-	PRC2-positive	0.4982	0.4381
chr7	55494424	55505775	-	PRC2-positive	0.3869	0.0526
chr7	64088849	64099775	-	PRC2-positive	0.3495	0.3228
chr7	77147549	77161525	-	PRC2-positive	0.1971	0.1151
chr7	78921549	78942375	+	PRC2-positive	0.4817	-0.1125
chr7	96130524	96148700	+	PRC2-positive	-0.0205	0.0168
chr7	104403399	104440275	-	PRC2-positive	0.9954	0.7697
chr7	105333949	105351950	-	PRC2-positive	0.1781	0.3111
chr7	106011899	106044800	-	PRC2-positive	0.2043	-0.041
chr7	126777624	126793150	+	PRC2-positive	0.1989	-0.3922
chr7	130178824	130451400	+	PRC2-positive	0.3777	0.5085
chr7	130380299	130441050	-	PRC2-positive	0.819	0.6006
chr8	28539649	28592600	+	PRC2-positive	0.3337	0.2219
chr8	28599674	28613975	-	PRC2-positive	0.7192	-0.0212
chr8	28968299	28978875	+	PRC2-positive	0.0968	0.1892
chr8	37377749	37470000	-	PRC2-positive	0.9108	0.7165
chr8	49497299	49508350	-	PRC2-positive	0.2292	0.0394
chr8	52950674	52973175	-	PRC2-positive	0.3065	0.159
chr8	90684399	90697825	-	PRC2-positive	-0.1425	-0.0653
chr8	90795724	90810750	-	PRC2-positive	-0.39	-0.1005
chr8	96058824	96075650	+	PRC2-positive	0.2462	-0.0624
chr8	118749224	118816450	+	PRC2-positive	0.3672	0.3283
chr8	118825699	118840650	+	PRC2-positive	-0.2984	-0.0358
chr8	129045249	129104075	+	PRC2-positive	0.6171	0.6197
chr8	129111399	129188100	-	PRC2-positive	0.5524	0.8105
chr8	135860124	135912450	-	PRC2-positive	0.886	0.7671
chr8	142313024	142336125	+	PRC2-positive	0.4825	0.3405
chr8	143272274	143284725	+	PRC2-positive	0.4607	0.2232
chr9	2768699	2781525	-	PRC2-positive	0.2922	0.3061
chr9	21481049	21587675	-	PRC2-positive	0.8946	0.9083
chr9	33001574	33014725	-	PRC2-positive	0.2643	0.0993
chr9	131287474	131307550	+	PRC2-positive	-0.0193	0.1577
chr9	132216249	132228100	-	PRC2-positive	0.3582	-0.3675
chrX	15600874	15654225	+	PRC2-positive	0.6417	0.8113
chrX	45482949	45595350	-	PRC2-positive	1.0976	0.9086
chrX	46061074	46074800	+	PRC2-positive	-0.0354	-0.3555
chrX	53701824	53727175	-	PRC2-positive	0.714	0.6682
chrX	56788624	56810725	-	PRC2-positive	0.9265	0.6593
chrX	57018624	57030000	-	PRC2-positive	0.3549	-0.3052
chrX	62560049	62574175	+	PRC2-positive	0.8552	0.3187
chrX	72957299	72988325	-	PRC2-positive	1.0018	0.293
chrX	73081399	73149600	+	PRC2-positive	0.5072	0.3485
chrX	73336424	73429775	-	PRC2-positive	0.9979	0.8942
chrX	101960974	102052775	+	PRC2-positive	0.9805	0.69
chrX	130653174	130673725	-	PRC2-positive	0.672	0.3463
chrX	130702274	130791225	-	PRC2-positive	0.7321	0.4792
chrX	135771474	135783050	-	PRC2-positive	0.68	0.5541
chr1	2350824	2395175	+	PRC2-negative	0.2565	0.2773
chr1	33641876	33668475	-	PRC2-negative	0.3752	0.1274
chr1	35413249	35421400	-	PRC2-negative	-1.2687	-0.6067
chr1	41728874	41743675	+	PRC2-negative	-0.3326	0.1028
chr1	93569424	93579075	-	PRC2-negative	-1.0158	-0.3077
chr1	113301524	113321425	+	PRC2-negative	-0.3537	0.0344
chr1	113341574	113352750	+	PRC2-negative	-0.5667	-0.3353
chr1	158198849	158225225	+	PRC2-negative	-0.1996	0.1835
chr1	161532099	161545575	-	PRC2-negative	-0.1964	0.0985
chr1	172098474	172103825	-	PRC2-negative	-0.2643	-0.3208
chr1	191490424	191504575	-	PRC2-negative	-0.7796	-0.3671
chr1	199858799	199883250	-	PRC2-negative	0.4985	0.2629
chr1	202791824	202807975	-	PRC2-negative	-0.1997	0.2654
chr1	203936724	203948947	+	PRC2-negative	-0.599	-0.1548
chr1	226324899	226335050	-	PRC2-negative	-0.0407	-0.129
chr1	233176124	233186700	+	PRC2-negative	-0.2146	0.2749
chr10	1085824	1091600	+	PRC2-negative	-1.3845	-0.4986
chr10	14583424	14595550	+	PRC2-negative	-0.0525	0.2259
chr10	28852674	28860675	-	PRC2-negative	-1.0475	-0.2982
chr10	29739924	29758500	+	PRC2-negative	0.0595	-0.0356
chr10	31640149	31647375	-	PRC2-negative	-0.7854	-0.2573
chr10	67002974	67016825	+	PRC2-negative	-1.0218	-0.5386
chr10	71853849	71860875	+	PRC2-negative	-0.8888	-0.9203
chr10	74428349	74435575	-	PRC2-negative	-1.2512	-0.7199
chr10	74794274	74801925	+	PRC2-negative	-1.3665	-1.0177
chr10	80331024	80341225	-	PRC2-negative	-0.4581	-0.2697
chr10	112221424	112232275	-	PRC2-negative	-1.0527	-0.0698
chr10	112658399	112668025	-	PRC2-negative	-0.9545	-0.1617
chr10	119231724	119242550	-	PRC2-negative	-0.2656	0.4888
chr10	120422299	120428500	+	PRC2-negative	-1.1828	-0.4038
chr10	126423299	126430700	+	PRC2-negative	-1.2134	-0.7547
chr11	9738199	9748525	+	PRC2-negative	-0.4442	-0.0317
chr11	27179824	27196825	+	PRC2-negative	-0.2864	0.1445
chr11	29287924	29298875	-	PRC2-negative	-0.4132	-0.3292
chr11	47583349	47590300	-	PRC2-negative	-0.9865	-0.1085
chr11	65022924	65031750	+	PRC2-negative	-0.6987	0.0317
chr11	68866049	68876750	-	PRC2-negative	0.2131	0.1074
chr11	72124274	72140250	-	PRC2-negative	-0.3823	-0.2545
chr11	94278274	94292875	-	PRC2-negative	-0.0329	0.1351
chr11	109591299	109599000	+	PRC2-negative	-0.8743	-0.6774
chr11	119556199	119566750	+	PRC2-negative	-0.3993	0.0519
chr11	121430824	121455075	-	PRC2-negative	-0.3098	-0.1704
chr11	125560724	125576425	+	PRC2-negative	-0.2382	-0.4072
chr12	12775374	12786225	+	PRC2-negative	-0.6102	-0.2766
chr12	46324074	46343100	+	PRC2-negative	-0.2334	-0.1444
chr12	83580474	83606175	-	PRC2-negative	-0.131	0.2603
chr12	129195674	129208050	-	PRC2-negative	0.6003	0.7088
chr12	131342274	131366850	-	PRC2-negative	0.6958	0.5273
chr13	19153499	19172700	+	PRC2-negative	-0.0057	0.22
chr13	26522124	26538050	+	PRC2-negative	0.0196	-0.0122
chr13	29782299	29797600	+	PRC2-negative	-0.171	-0.1419
chr13	39913399	39927450	+	PRC2-negative	-0.5275	-0.0644
chr13	44814074	44848225	+	PRC2-negative	-0.2904	0.0013
chr13	47348924	47379300	+	PRC2-negative	-0.0972	0.0948
chr13	47534399	47540050	-	PRC2-negative	-1.5122	-0.9288
chr13	49455649	49466250	-	PRC2-negative	-0.4798	-0.3839
chr13	50430724	50449550	-	PRC2-negative	0.0782	0.1065
chr13	55006674	55050350	-	PRC2-negative	0.3941	0.2255
chr13	72717474	72744200	-	PRC2-negative	0.0514	0.4429
chr13	100021049	100034425	-	PRC2-negative	-0.123	0.1597
chr13	110967174	110979375	+	PRC2-negative	0.0836	0.5569
chr14	20977124	20993325	-	PRC2-negative	-0.6422	0.0573
chr14	22834349	22839975	-	PRC2-negative	-1.1996	-0.2722
chr14	34498299	34508825	-	PRC2-negative	-1.1818	-0.1899
chr14	47751024	47794125	-	PRC2-negative	0.4523	0.2065
chr14	49172774	49179275	+	PRC2-negative	-1.6278	-0.689
chr14	60599724	60623000	-	PRC2-negative	0.3138	0.5452
chr14	70099324	70107575	+	PRC2-negative	-0.6214	-0.2107
chr14	80937849	80948425	+	PRC2-negative	-0.3611	-0.3278
chr14	95058099	95070625	-	PRC2-negative	0.6396	0.5286
chr14	95618449	95631500	-	PRC2-negative	-0.0109	-0.0485
chr14	98561274	98572750	-	PRC2-negative	-0.1926	0.2878
chr14	99762874	99774250	-	PRC2-negative	0.0333	0.109
chr14	100459224	100609600	-	PRC2-negative	0.9856	1.0168
chr14	103415499	103436425	+	PRC2-negative	0.1984	0.2453
chr15	39365174	39377125	+	PRC2-negative	-1.0574	-0.533
chr15	40538399	40556025	+	PRC2-negative	-0.3095	-0.4306
chr15	48435424	48450866	+	PRC2-negative	-0.307	-0.3267
chr15	65581524	65598300	-	PRC2-negative	0.3511	0.3776
chr15	70415749	70422125	-	PRC2-negative	-1.4567	-0.7899
chr15	86833574	86843600	+	PRC2-negative	-0.2801	-0.263
chr16	1370124	1384875	+	PRC2-negative	-0.5501	0.2024
chr16	11464874	11492800	-	PRC2-negative	0.3817	0.3056
chr16	25178749	25189800	+	PRC2-negative	-0.3608	-0.2422
chr16	49755349	49769950	+	PRC2-negative	-0.4663	-0.0806
chr16	80725024	80730300	-	PRC2-negative	-0.9407	-0.4765
chr17	49424	59050	-	PRC2-negative	-0.6485	0.1266
chr17	13902349	13912750	-	PRC2-negative	-0.6748	-0.2559
chr17	15326099	15332950	-	PRC2-negative	-0.8017	-0.6235
chr17	26911724	26949250	+	PRC2-negative	-0.0177	0.4408
chr17	35920624	35944325	-	PRC2-negative	0.305	0.518
chr18	14065249	14092850	-	PRC2-negative	0.1933	0.2282
chr18	35328474	35629325	-	PRC2-negative	0.7503	0.7029
chr18	65815774	65821875	-	PRC2-negative	-1.3566	-0.2618
chr18	69428124	69440375	+	PRC2-negative	-0.6231	-0.4729
chr18	70994724	71005725	-	PRC2-negative	0.3126	0.2472
chr18	72307324	72331925	-	PRC2-negative	0.5343	0.5211
chr19	21811824	21825825	-	PRC2-negative	-0.7519	-0.2439
chr19	24010224	24039125	+	PRC2-negative	-0.3334	0.3639
chr19	47466699	47476275	-	PRC2-negative	-0.5943	0.1647
chr19	56887549	56898800	+	PRC2-negative	0.3593	0.1554
chr19	63509249	63520475	+	PRC2-negative	0.2102	0.3455
chr2	1582099	1606250	+	PRC2-negative	0.7462	0.7296
chr2	3151199	3162125	+	PRC2-negative	-0.2779	0.1281
chr2	20646699	20658800	+	PRC2-negative	-0.3957	-0.1238
chr2	31919399	31946050	+	PRC2-negative	0.4147	0.172
chr2	85039974	85050950	-	PRC2-negative	-0.4051	0.3085
chr2	121009424	121022225	-	PRC2-negative	-0.0668	-0.0722
chr2	158279099	158294800	-	PRC2-negative	-0.5028	-0.1345
chr2	168111224	168123050	+	PRC2-negative	-0.8568	-0.5421
chr2	207788049	207840375	-	PRC2-negative	0.6273	0.5186
chr2	217089599	217121725	-	PRC2-negative	0.6112	0.5545
chr2	218303849	218326725	-	PRC2-negative	0.6062	-0.0005
chr2	224209949	224295925	-	PRC2-negative	0.6482	0.7633
chr20	3798524	3805650	+	PRC2-negative	-1.0009	-0.4237
chr20	30902299	30911125	-	PRC2-negative	-1.2315	-0.3492
chr20	35569024	35576975	-	PRC2-negative	-1.1673	-0.2051
chr20	48468949	48485200	-	PRC2-negative	-0.3948	0.2477
chr20	56262949	56317475	-	PRC2-negative	1.1487	0.9987
chr20	56824849	56837175	+	PRC2-negative	0.0102	0.0362
chr21	43576099	43592125	+	PRC2-negative	0.1587	0.1584
chr22	16799449	16847225	-	PRC2-negative	0.5289	0.4435
chr22	22567774	22575550	+	PRC2-negative	-0.4646	-0.3533
chr22	23738699	23794025	-	PRC2-negative	0.2604	0.4118
chr22	26646349	26652975	+	PRC2-negative	-0.5843	0.0512
chr22	30445349	30475986	-	PRC2-negative	0.2061	0.3317
chr3	8851849	8877000	-	PRC2-negative	0.0995	0.2578
chr3	9403549	9411575	-	PRC2-negative	-0.9043	-0.9656
chr3	13068174	13122525	-	PRC2-negative	0.8404	0.4561
chr3	13782699	13793125	-	PRC2-negative	-0.675	-0.1125
chr3	37839074	37851625	+	PRC2-negative	-0.6469	-0.0128
chr3	44017174	44136825	+	PRC2-negative	0.8254	0.8626
chr3	47182199	47192800	+	PRC2-negative	-1.0871	-1.0605
chr3	64927974	64938675	-	PRC2-negative	-0.3581	-0.4018
chr3	88233149	88258600	-	PRC2-negative	-0.2414	0.2508
chr3	113791424	113801250	-	PRC2-negative	-0.7685	-0.3333
chr3	115526174	115535575	+	PRC2-negative	-0.488	0.0467
chr3	129629699	129653875	+	PRC2-negative	-0.0363	-0.0633
chr3	135324374	135340275	-	PRC2-negative	-0.6408	0.1239
chr3	161693474	161700625	+	PRC2-negative	-1.1954	-0.8055
chr3	172974574	173014100	+	PRC2-negative	0.5817	0.5208
chr4	235049	250725	+	PRC2-negative	-0.5683	-0.1438
chr4	1026949	1037200	+	PRC2-negative	0.1619	0.6816
chr4	15848274	15885050	+	PRC2-negative	0.9359	0.811
chr4	24416149	24422275	+	PRC2-negative	-0.7254	-0.0271
chr4	53272124	53310900	+	PRC2-negative	0.544	0.5504
chr5	60715924	60749750	-	PRC2-negative	0.4283	0.8474
chr5	74363724	74384025	-	PRC2-negative	0.0229	0.4623
chr5	87601474	87624775	+	PRC2-negative	-0.0953	0.3251
chr5	92788524	92800450	+	PRC2-negative	-1.1206	-0.2729
chr5	114562824	114570725	+	PRC2-negative	-0.9107	-0.6675
chr5	115676974	115691975	+	PRC2-negative	-0.8448	-0.563
chr5	126425049	126439050	-	PRC2-negative	-0.1412	0.0538
chr5	127320774	127407525	+	PRC2-negative	0.9009	0.9066
chr5	127413649	127433475	-	PRC2-negative	-0.5616	-0.1593
chr5	127435824	127445650	-	PRC2-negative	-1.1057	-0.7866
chr5	141647374	141657575	+	PRC2-negative	-0.0373	0.2046
chr5	148767274	148793000	+	PRC2-negative	-0.3281	-0.1015
chr5	149961074	149975750	-	PRC2-negative	-0.321	0.1908
chr5	172072174	172091825	-	PRC2-negative	0.3715	0.6798
chr6	3653949	3664950	-	PRC2-negative	-0.3228	-0.1422
chr6	3842474	3856750	-	PRC2-negative	0.7209	0.5215
chr6	21775749	22268800	+	PRC2-negative	0.5475	0.4507
chr6	28189524	28199325	-	PRC2-negative	-0.602	-0.4279
chr6	29809949	29822800	-	PRC2-negative	-0.1696	-0.0575
chr6	30109599	30121550	-	PRC2-negative	-0.5271	-0.5362
chr6	32970574	32980325	+	PRC2-negative	-0.8209	0.256
chr6	34352099	34361825	+	PRC2-negative	-0.1745	-0.1229
chr6	42833449	42867750	-	PRC2-negative	0.7751	0.619
chr6	44054724	44073100	-	PRC2-negative	0.1989	-0.2361
chr6	53704599	53744825	+	PRC2-negative	0.4559	0.3649
chr6	56831149	56842350	+	PRC2-negative	-0.6954	-0.4686
chr6	56917374	56926575	-	PRC2-negative	-0.4085	0.0275
chr6	57029974	57042500	+	PRC2-negative	-0.8873	-0.1133
chr6	72128124	72186342	-	PRC2-negative	0.8651	0.8789
chr6	98339899	98399800	-	PRC2-negative	0.6054	0.8934
chr6	113779024	113797250	+	PRC2-negative	-0.6836	-0.2595
chr6	113800849	113811850	+	PRC2-negative	-1.0232	-0.2604
chr6	141206224	141221675	-	PRC2-negative	-0.4546	-0.3255
chr6	154759924	154767025	-	PRC2-negative	-0.7769	0.0225
chr6	166166774	166177900	-	PRC2-negative	-0.0188	0.0463
chr6	168259099	168281475	+	PRC2-negative	-0.0398	0.5642
chr7	175449	189200	-	PRC2-negative	0.1116	0.7027
chr7	22570349	22689975	+	PRC2-negative	0.5773	0.8083
chr7	22860449	22876975	+	PRC2-negative	-0.2312	0.1359
chr7	44985749	44993250	-	PRC2-negative	-0.5826	-0.0052
chr7	77116149	77141875	+	PRC2-negative	-0.4858	0.0308
chr7	86800799	86810825	-	PRC2-negative	-0.5517	-0.5153
chr7	93318599	93332975	+	PRC2-negative	-1.0238	-0.6162
chr7	108969224	109059825	-	PRC2-negative	0.6358	0.7753
chr7	115726624	115762575	-	PRC2-negative	0.4446	0.551
chr7	129031749	129038650	-	PRC2-negative	-1.0642	-0.4787
chr7	140065899	140073425	-	PRC2-negative	-0.6735	-0.1868
chr8	6541449	6552025	-	PRC2-negative	-1.0333	-0.0942
chr8	17399649	17430500	+	PRC2-negative	0.3748	0.7249
chr8	52950674	52973207	-	PRC2-negative	0.5874	0.1058
chr8	66664399	66675375	+	PRC2-negative	-1.4569	-0.8517
chr8	67992974	68000050	-	PRC2-negative	-0.8233	-0.2379
chr8	80982574	80993550	+	PRC2-negative	-0.408	-0.2192
chr8	92141049	92151400	-	PRC2-negative	-0.6353	-0.5705
chr8	102256849	102268925	+	PRC2-negative	-0.058	-0.194
chr8	103818824	103836675	+	PRC2-negative	-0.6718	0.0949
chr8	107124299	107141200	-	PRC2-negative	-0.1594	-0.1419
chr8	110304924	110316200	+	PRC2-negative	-0.8566	-0.4346
chr8	115369099	115387225	+	PRC2-negative	0.2135	0.2891
chr8	125541149	125555450	-	PRC2-negative	-0.3895	-0.3618
chr8	128891449	128984025	+	PRC2-negative	0.3162	0.3911
chr8	142857524	142870300	-	PRC2-negative	0.1228	-0.1267
chr8	143698499	143708725	+	PRC2-negative	-1.2395	-0.1558
chr9	2746149	2763400	+	PRC2-negative	-0.3591	-0.1987
chr9	5564749	5571550	-	PRC2-negative	-1.491	-1.0673
chr9	14575324	14587525	+	PRC2-negative	-0.3126	-0.2972
chr9	23587324	23674450	-	PRC2-negative	0.7927	0.8699
chr9	36392124	36402600	+	PRC2-negative	-1.1283	-0.5576
chr9	36409074	36421725	+	PRC2-negative	-0.673	-0.0272
chr9	101603549	101614575	-	PRC2-negative	-0.4511	-0.3437
chr9	114007474	114015775	+	PRC2-negative	-0.49	-0.4439
chr9	125140074	125157500	+	PRC2-negative	-0.1476	-0.1401
chr9	131132399	131148400	-	PRC2-negative	0.0417	0.342
chrX	56824124	56848925	-	PRC2-negative	0.6058	0.7355
chrX	68211199	68232250	-	PRC2-negative	0.1406	0.0983
chrX	71243899	71255925	-	PRC2-negative	-0.081	0.0317
chrX	100582749	100611900	+	PRC2-negative	-0.1604	0.2277
chrX	108755874	108765750	+	PRC2-negative	-0.8531	-0.1229
chrX	114919749	114943350	+	PRC2-negative	0.3643	0.3983
chrX	114965049	114983975	-	PRC2-negative	0.1124	0.1291
chrX	133503574	133510625	-	PRC2-negative	0.0225	0.2759
