# Supplementary material for: The PRC2-binding long non-coding RNAs in human and mouse genomes are associated with predictive sequence features
Source: Sci Rep. 2017 Jan 31;7:41669. doi: 10.1038/srep41669 (PMC5282597; doi:10.1038/srep41669)
Supplement: Supplementary Dataset 3 [file srep41669-s4.xls]

## Sheet: Sheet1
# list of PRC2-favored and PRC2-disfavored fragments identified from human PRC2-positive lncRNA loci.
# Genome Assembly: hg18 (0-based coordinates)
Human PRC2-favored fragments					Human PRC2-disfavored fragments
chr1	9149099	9149600			chr1	9143218	9143719
chr1	23479908	23480409			chr1	23486270	23486771
chr1	33634692	33635193			chr1	33631234	33631735
chr1	33658314	33658815			chr1	33643088	33643589
chr1	35085331	35085832			chr1	35084349	35084850
chr1	39779065	39779566			chr1	39786240	39786741
chr1	54359802	54360303			chr1	54361606	54362107
chr1	58869297	58869798			chr1	58851853	58852354
chr1	65301040	65301541			chr1	65292300	65292801
chr1	85721596	85722097			chr1	85726088	85726589
chr1	85796249	85796750			chr1	85777180	85777681
chr1	93939521	93940022			chr1	93932907	93933408
chr1	93990442	93990943			chr1	94012129	94012630
chr1	94044894	94045395			chr1	94042105	94042606
chr1	94962682	94963183			chr1	94966802	94967303
chr1	98228452	98228953			chr1	98216046	98216547
chr1	98282865	98283366			chr1	98256936	98257437
chr1	161548126	161548627			chr1	161554437	161554938
chr1	172256991	172257492			chr1	172251114	172251615
chr1	173411191	173411692			chr1	173416009	173416510
chr1	176260034	176260535			chr1	176268245	176268746
chr1	197076400	197076901			chr1	197103448	197103949
chr1	199850013	199850514			chr1	199849238	199849739
chr1	201435722	201436223			chr1	201433561	201434062
chr1	203677182	203677683			chr1	203682411	203682912
chr1	206059101	206059602			chr1	206041336	206041837
chr1	206059101	206059602			chr1	206094392	206094893
chr1	212583699	212584200			chr1	212588395	212588896
chr1	236710512	236711013			chr1	236701929	236702430
chr1	245425802	245426303			chr1	245431056	245431557
chr10	6907421	6907922			chr10	6851230	6851731
chr10	17301122	17301623			chr10	17294075	17294576
chr10	33703317	33703818			chr10	33700921	33701422
chr10	46451711	46452212			chr10	46445848	46446349
chr10	46479902	46480403			chr10	46473240	46473741
chr10	46549326	46549827			chr10	46516139	46516640
chr10	64908041	64908542			chr10	64939901	64940402
chr10	72470988	72471489			chr10	72477594	72478095
chr10	79199987	79200488			chr10	79194680	79195181
chr10	80403306	80403807			chr10	80400325	80400826
chr10	90739665	90740166			chr10	90736090	90736591
chr10	97646997	97647498			chr10	97645178	97645679
chr10	118586257	118586758			chr10	118581658	118582159
chr11	2410558	2411059			chr11	2414876	2415377
chr11	12942938	12943439			chr11	12945852	12946353
chr11	64829500	64830001			chr11	64830116	64830617
chr11	64947375	64947876			chr11	64964218	64964719
chr11	70233942	70234443			chr11	70214158	70214659
chr11	70321809	70322310			chr11	70289799	70290300
chr11	70592703	70593204			chr11	70608163	70608664
chr11	82476383	82476884			chr11	82468283	82468784
chr11	86309026	86309527			chr11	86311665	86312166
chr11	106682946	106683447			chr11	106688019	106688520
chr11	121531884	121532385			chr11	121515794	121516295
chr11	121579224	121579725			chr11	121574159	121574660
chr11	130236385	130236886			chr11	130249688	130250189
chr12	1915894	1916395			chr12	1914406	1914907
chr12	45063447	45063948			chr12	45061500	45062001
chr12	45190502	45191003			chr12	45241453	45241954
chr12	56105715	56106216			chr12	56099237	56099738
chr12	61291953	61292454			chr12	61288901	61289402
chr12	64329798	64330299			chr12	64341752	64342253
chr12	64455702	64456203			chr12	64472730	64473231
chr12	74416946	74417447			chr12	74350021	74350522
chr12	78470814	78471315			chr12	78490278	78490779
chr12	104249303	104249804			chr12	104276168	104276669
chr12	104491133	104491634			chr12	104348435	104348936
chr12	108549418	108549919			chr12	108555452	108555953
chr12	123796919	123797420			chr12	123798500	123799001
chr12	131177084	131177585			chr12	131175876	131176377
chr13	19290484	19290985			chr13	19292561	19293062
chr13	30080864	30081365			chr13	30083289	30083790
chr13	32810509	32811010			chr13	32819372	32819873
chr13	49510334	49510835			chr13	49518348	49518849
chr13	49559286	49559787			chr13	49572486	49572987
chr13	90799275	90799776			chr13	90807201	90807702
chr13	108713046	108713547			chr13	108728832	108729333
chr14	57825248	57825749			chr14	57826217	57826718
chr14	58969062	58969563			chr14	58978667	58979168
chr14	68352801	68353302			chr14	68353822	68354323
chr14	70904336	70904837			chr14	70978183	70978684
chr14	95424602	95425103			chr14	95458031	95458532
chr14	100392680	100393181			chr14	100367090	100367591
chr14	100601884	100602385			chr14	100549107	100549608
chr15	22832522	22833023			chr15	22820028	22820529
chr15	22852427	22852928			chr15	22909906	22910407
chr15	38134631	38135132			chr15	38144249	38144750
chr15	46801912	46802413			chr15	46806989	46807490
chr15	47177148	47177649			chr15	47187372	47187873
chr15	48435766	48436267			chr15	48447960	48448461
chr15	49998290	49998791			chr15	50008961	50009462
chr16	3122344	3122845			chr16	3114987	3115488
chr16	14309873	14310374			chr16	14330467	14330968
chr16	26299739	26300240			chr16	26298735	26299236
chr16	53509125	53509626			chr16	53505783	53506284
chr16	70875465	70875966			chr16	70880525	70881026
chr16	72917411	72917912			chr16	72913233	72913734
chr16	85085342	85085843			chr16	85079052	85079553
chr16	86887333	86887834			chr16	86889386	86889887
chr16	87376332	87376833			chr16	87372812	87373313
chr17	7725835	7726336			chr17	7723182	7723683
chr17	21379101	21379602			chr17	21379526	21380027
chr17	34973161	34973662			chr17	34971744	34972245
chr17	39461076	39461577			chr17	39458833	39459334
chr17	68009707	68010208			chr17	68070884	68071385
chr18	5234168	5234669			chr18	5234649	5235150
chr18	43599767	43600268			chr18	43601936	43602437
chr18	46801670	46802171			chr18	46807529	46808030
chr18	57400286	57400787			chr18	57389940	57390441
chr18	69455415	69455916			chr18	69506617	69507118
chr18	70417038	70417539			chr18	70410217	70410718
chr19	32972364	32972865			chr19	32958134	32958635
chr19	41758423	41758924			chr19	41767032	41767533
chr19	52864752	52865253			chr19	52850377	52850878
chr19	57287863	57288364			chr19	57281501	57282002
chr2	873308	873809			chr2	870407	870908
chr2	2833986	2834487			chr2	2837299	2837800
chr2	3023282	3023783			chr2	3024229	3024730
chr2	10623987	10624488			chr2	10620092	10620593
chr2	19398043	19398544			chr2	19401876	19402377
chr2	20235495	20235996			chr2	20238063	20238564
chr2	46621817	46622318			chr2	46614350	46614851
chr2	61020345	61020846			chr2	61012278	61012779
chr2	67464067	67464568			chr2	67457153	67457654
chr2	70134872	70135373			chr2	70146859	70147360
chr2	70163105	70163606			chr2	70162452	70162953
chr2	74061767	74062268			chr2	74058755	74059256
chr2	111686869	111687370			chr2	111701213	111701714
chr2	128849266	128849767			chr2	128837304	128837805
chr2	129267992	129268493			chr2	129260661	129261162
chr2	152356582	152357083			chr2	152344058	152344559
chr2	165217446	165217947			chr2	165219936	165220437
chr2	177865446	177865947			chr2	177860690	177861191
chr2	177865446	177865947			chr2	177900602	177901103
chr2	192266194	192266695			chr2	192267571	192268072
chr2	216392435	216392936			chr2	216259726	216260227
chr2	218551423	218551924			chr2	218542862	218543363
chr2	237701142	237701643			chr2	237698717	237699218
chr2	238024789	238025290			chr2	238033930	238034431
chr20	36481180	36481681			chr20	36513160	36513661
chr20	56273183	56273684			chr20	56279014	56279515
chr21	25870554	25871055			chr21	25869467	25869968
chr21	39894790	39895291			chr21	39900629	39901130
chr21	43606634	43607135			chr21	43615085	43615586
chr21	43722721	43723222			chr21	43719818	43720319
chr21	43749215	43749716			chr21	43758000	43758501
chr22	24207557	24208058			chr22	24206065	24206566
chr22	29698476	29698977			chr22	29700687	29701188
chr22	30473929	30474430			chr22	30452181	30452682
chr22	44844940	44845441			chr22	44841874	44842375
chr3	88222659	88223160			chr3	88221113	88221614
chr3	108450091	108450592			chr3	108454097	108454598
chr3	128361106	128361607			chr3	128363766	128364267
chr3	132574496	132574997			chr3	132571307	132571808
chr3	139253572	139254073			chr3	139252854	139253355
chr3	157941724	157942225			chr3	157952605	157953106
chr3	158016697	158017198			chr3	157966706	157967207
chr3	158446932	158447433			chr3	158442682	158443183
chr3	171892478	171892979			chr3	171948461	171948962
chr3	195676468	195676969			chr3	195684124	195684625
chr3	196908336	196908837			chr3	196919517	196920018
chr4	3571630	3572131			chr4	3556200	3556701
chr4	3622814	3623315			chr4	3635668	3636169
chr4	3684330	3684831			chr4	3690275	3690776
chr4	6616247	6616748			chr4	6612105	6612606
chr4	6727049	6727550			chr4	6731537	6732038
chr4	7184691	7185192			chr4	7185272	7185773
chr4	15292291	15292792			chr4	15290724	15291225
chr4	24136521	24137022			chr4	24127563	24128064
chr4	24427521	24428022			chr4	24430008	24430509
chr4	56499085	56499586			chr4	56497988	56498489
chr4	67987228	67987729			chr4	67978233	67978734
chr4	68259533	68260034			chr4	68268085	68268586
chr4	103558384	103558885			chr4	103566686	103567187
chr4	127920676	127921177			chr4	127921155	127921656
chr4	128979489	128979990			chr4	128978139	128978640
chr5	165493	165994			chr5	179287	179788
chr5	1231836	1232337			chr5	1230706	1231207
chr5	1608649	1609150			chr5	1615009	1615510
chr5	38876005	38876506			chr5	38869733	38870234
chr5	43111260	43111761			chr5	43112196	43112697
chr5	44871515	44872016			chr5	44870260	44870761
chr5	77325154	77325655			chr5	77323368	77323869
chr5	92832219	92832720			chr5	92831244	92831745
chr5	92933346	92933847			chr5	92937103	92937604
chr5	98299630	98300131			chr5	98297820	98298321
chr5	127352460	127352961			chr5	127394914	127395415
chr5	131725609	131726110			chr5	131729179	131729680
chr5	141716466	141716967			chr5	141714895	141715396
chr5	150306470	150306971			chr5	150293974	150294475
chr5	153797318	153797819			chr5	153800678	153801179
chr5	173070808	173071309			chr5	173076586	173077087
chr6	3849013	3849514			chr6	3843105	3843606
chr6	3954811	3955312			chr6	3946694	3947195
chr6	6636436	6636937			chr6	6643225	6643726
chr6	11240855	11241356			chr6	11249865	11250366
chr6	30386229	30386730			chr6	30395973	30396474
chr6	41526796	41527297			chr6	41522165	41522666
chr6	43937933	43938434			chr6	43930220	43930721
chr6	44067526	44068027			chr6	44058098	44058599
chr6	44152029	44152530			chr6	44167456	44167957
chr6	48171888	48172389			chr6	48167111	48167612
chr6	72162245	72162746			chr6	72150594	72151095
chr6	74040490	74040991			chr6	74046823	74047324
chr6	86445080	86445581			chr6	86438545	86439046
chr6	129906777	129907278			chr6	129883836	129884337
chr6	139055726	139056227			chr6	139024216	139024717
chr6	147270821	147271322			chr6	147270020	147270521
chr6	155269435	155269936			chr6	155267190	155267691
chr6	158626053	158626554			chr6	158623711	158624212
chr6	167321657	167322158			chr6	167315626	167316127
chr6	168417141	168417642			chr6	168417872	168418373
chr7	25955974	25956475			chr7	25947535	25948036
chr7	30570130	30570631			chr7	30572351	30572852
chr7	32932480	32932981			chr7	32935214	32935715
chr7	55502141	55502642			chr7	55498004	55498505
chr7	64093624	64094125			chr7	64096692	64097193
chr7	77153289	77153790			chr7	77150483	77150984
chr7	78921714	78922215			chr7	78937794	78938295
chr7	96136070	96136571			chr7	96137212	96137713
chr7	104411349	104411850			chr7	104424457	104424958
chr7	105342191	105342692			chr7	105340950	105341451
chr7	106031044	106031545			chr7	106017694	106018195
chr7	126786936	126787437			chr7	126780334	126780835
chr7	130430059	130430560			chr7	130215218	130215719
chr7	130405169	130405670			chr7	130388191	130388692
chr8	28574250	28574751			chr8	28541498	28541999
chr8	28613230	28613731			chr8	28601502	28602003
chr8	28976751	28977252			chr8	28971771	28972272
chr8	37430246	37430747			chr8	37444577	37445078
chr8	49504587	49505088			chr8	49498151	49498652
chr8	52957899	52958400			chr8	52971191	52971692
chr8	90687071	90687572			chr8	90695425	90695926
chr8	90802729	90803230			chr8	90796890	90797391
chr8	96064445	96064946			chr8	96059730	96060231
chr8	118813097	118813598			chr8	118804828	118805329
chr8	118834113	118834614			chr8	118833012	118833513
chr8	129069464	129069965			chr8	129073333	129073834
chr8	129139088	129139589			chr8	129124108	129124609
chr8	135892106	135892607			chr8	135908254	135908755
chr8	142313205	142313706			chr8	142334698	142335199
chr8	143273407	143273908			chr8	143279925	143280426
chr9	2769278	2769779			chr9	2772939	2773440
chr9	21549269	21549770			chr9	21499539	21500040
chr9	33009852	33010353			chr9	33005390	33005891
chr9	131298122	131298623			chr9	131294763	131295264
chr9	132220221	132220722			chr9	132216976	132217477
chrX	15624419	15624920			chrX	15645624	15646125
chrX	45594488	45594989			chrX	45579467	45579968
chrX	46069509	46070010			chrX	46072242	46072743
chrX	53702061	53702562			chrX	53704869	53705370
chrX	56798605	56799106			chrX	56795982	56796483
chrX	57023593	57024094			chrX	57025802	57026303
chrX	62568978	62569479			chrX	62573252	62573753
chrX	72973702	72974203			chrX	72959390	72959891
chrX	73120700	73121201			chrX	73094447	73094948
chrX	73428962	73429463			chrX	73353090	73353591
chrX	102033592	102034093			chrX	102023787	102024288
chrX	130666102	130666603			chrX	130658030	130658531
chrX	130757231	130757732			chrX	130742478	130742979
chrX	135780751	135781252			chrX	135781514	135782015
