# Supplementary material for: The PRC2-binding long non-coding RNAs in human and mouse genomes are associated with predictive sequence features
Source: Sci Rep. 2017 Jan 31;7:41669. doi: 10.1038/srep41669 (PMC5282597; doi:10.1038/srep41669)
Supplement: Supplementary Dataset 4 [file srep41669-s5.xls]

## Sheet: mESC_PRC2_trans_ttest_res
# Summary statistics of using Welch two-tailed t-test to compare the frequencies of each possible transition between mouse PRC2-positive and negative lncRNAs.
# Here, for example, CATGA means transition CATG->A.
Transition	T-statistics	P-value
A	0.292	0.7707
C	-0.855	0.3932
G	0.09	0.9284
T	0.336	0.7371
AA	0.676	0.4998
AC	-1.28	0.1998
AG	-0.048	0.9621
AT	0.206	0.8367
CA	-0.467	0.6409
CC	0.326	0.7443
CG	-0.173	0.8626
CT	0.364	0.7162
GA	1.12	0.2636
GC	-1.71	0.0877
GG	0.611	0.5418
GT	-0.37	0.7117
TA	0.027	0.9788
TC	-0.581	0.5615
TG	-0.549	0.5836
TT	0.955	0.3401
AAA	0.747	0.4556
AAC	-1.08	0.2821
AAG	-0.511	0.6098
AAT	0.425	0.6713
ACA	-0.33	0.742
ACC	0.716	0.4744
ACG	-0.889	0.3749
ACT	0.229	0.819
AGA	0.851	0.3953
AGC	-1.68	0.0937
AGG	0.433	0.6653
AGT	0.023	0.9819
ATA	0.285	0.7759
ATC	0.236	0.8139
ATG	-1.75	0.0813
ATT	1.12	0.2653
CAA	0.166	0.8682
CAC	-0.721	0.4714
CAG	0.495	0.6209
CAT	-0.041	0.9674
CCA	-0.764	0.4458
CCC	-0.305	0.7605
CCG	0.258	0.7965
CCT	0.908	0.3647
CGA	1.24	0.2175
CGC	-0.206	0.837
CGG	0.498	0.6187
CGT	-1.25	0.2116
CTA	-1.01	0.3133
CTC	-0.369	0.7126
CTG	-0.438	0.6618
CTT	1.58	0.1153
GAA	0.371	0.711
GAC	-1.57	0.1169
GAG	-0.093	0.9258
GAT	0.907	0.3653
GCA	-0.246	0.8057
GCC	-0.007	0.9944
GCG	0.247	0.8051
GCT	0.044	0.9647
GGA	0.945	0.3454
GGC	-0.658	0.511
GGG	-0.553	0.5804
GGT	0.084	0.9327
GTA	0.065	0.9485
GTC	-0.192	0.8479
GTG	-0.634	0.5267
GTT	0.9	0.369
TAA	0.255	0.7989
TAC	-0.106	0.9156
TAG	0.034	0.9732
TAT	-0.183	0.8547
TCA	-0.061	0.9517
TCC	0.562	0.5743
TCG	-0.516	0.6065
TCT	-0.211	0.8334
TGA	0.749	0.4547
TGC	-1.88	0.0616
TGG	1.29	0.1995
TGT	-0.551	0.582
TTA	0.508	0.6116
TTC	-1.08	0.2801
TTG	1.07	0.2872
TTT	-0.105	0.9162
AAAA	0.815	0.4159
AAAC	0.505	0.614
AAAG	-1.27	0.2047
AAAT	-0.193	0.8473
AACA	1.12	0.2639
AACC	0.88	0.3793
AACG	-1.68	0.0937
AACT	-1.09	0.2773
AAGA	2.19	0.0294
AAGC	-1.86	0.0646
AAGG	0.061	0.9516
AAGT	-0.993	0.3213
AATA	0.247	0.8051
AATC	-1.72	0.0859
AATG	-1.08	0.2801
AATT	2.2	0.0284
ACAA	0.584	0.5596
ACAC	-0.648	0.5177
ACAG	0.887	0.3757
ACAT	-0.595	0.5523
ACCA	-1.88	0.0604
ACCC	0.027	0.9787
ACCG	0.479	0.6319
ACCT	2.01	0.0452
ACGA	-0.112	0.911
ACGC	0.398	0.6913
ACGG	0.219	0.8268
ACGT	-0.512	0.609
ACTA	-1.22	0.223
ACTC	0.14	0.8884
ACTG	0.532	0.5951
ACTT	0.371	0.7108
AGAA	0.119	0.9054
AGAC	-2.99	0.0029
AGAG	0.184	0.8544
AGAT	1.94	0.0528
AGCA	-0.085	0.9326
AGCC	0.423	0.6727
AGCG	0.013	0.9896
AGCT	-0.446	0.6559
AGGA	0.811	0.4178
AGGC	-1.59	0.1138
AGGG	-0.21	0.834
AGGT	0.82	0.4129
AGTA	0.119	0.9053
AGTC	-1.42	0.1565
AGTG	-0.21	0.8337
AGTT	1.44	0.1503
ATAA	-0.772	0.4405
ATAC	0.606	0.5453
ATAG	0.629	0.5299
ATAT	-0.375	0.7082
ATCA	0.436	0.6629
ATCC	-0.09	0.9282
ATCG	0.662	0.5083
ATCT	-0.639	0.5233
ATGA	0.209	0.8347
ATGC	-0.991	0.3226
ATGG	1.04	0.299
ATGT	-0.384	0.7011
ATTA	-1.41	0.1582
ATTC	-0.775	0.4392
ATTG	1.1	0.2739
ATTT	0.91	0.3637
CAAA	0.147	0.8835
CAAC	-0.924	0.3561
CAAG	-0.152	0.8793
CAAT	0.752	0.4529
CACA	-0.684	0.4948
CACC	0.714	0.4756
CACG	-0.833	0.4052
CACT	0.754	0.4514
CAGA	0.183	0.8551
CAGC	-0.37	0.7116
CAGG	-0.021	0.9836
CAGT	0.141	0.8883
CATA	1.37	0.1705
CATC	0.518	0.605
CATG	-1.98	0.049
CATT	-0.059	0.9529
CCAA	-0.029	0.9771
CCAC	-1.16	0.2486
CCAG	-0.076	0.9399
CCAT	1.05	0.2942
CCCA	0.216	0.8288
CCCC	0.916	0.3603
CCCG	-0.02	0.9842
CCCT	-1.18	0.2408
CCGA	1.73	0.0843
CCGC	0.456	0.6485
CCGG	-0.271	0.7866
CCGT	-1.76	0.08
CCTA	0.758	0.4487
CCTC	-0.686	0.4935
CCTG	-1.46	0.1459
CCTT	1.51	0.1325
CGAA	-1.19	0.2362
CGAC	1.17	0.2449
CGAG	0.304	0.7613
CGAT	-0.343	0.7321
CGCA	-0.169	0.8658
CGCC	-1.23	0.2211
CGCG	0.985	0.3255
CGCT	0.336	0.7372
CGGA	-0.82	0.4131
CGGC	-0.773	0.4404
CGGG	1.62	0.1061
CGGT	-0.311	0.7561
CGTA	-0.761	0.447
CGTC	-0.748	0.4548
CGTG	0.65	0.5164
CGTT	0.718	0.4732
CTAA	-0.042	0.9661
CTAC	0.654	0.5138
CTAG	-0.255	0.7988
CTAT	-0.241	0.8096
CTCA	-0.644	0.5204
CTCC	1.04	0.2971
CTCG	-0.24	0.8107
CTCT	-0.271	0.7864
CTGA	0.827	0.4091
CTGC	-2.55	0.0112
CTGG	0.873	0.3832
CTGT	0.461	0.6454
CTTA	-0.23	0.8182
CTTC	-0.166	0.8683
CTTG	0.972	0.3319
CTTT	-0.428	0.6689
GAAA	1.01	0.3138
GAAC	-2.73	0.0067
GAAG	0.018	0.986
GAAT	1.14	0.2547
GACA	-0.663	0.5077
GACC	-0.084	0.933
GACG	0.54	0.5896
GACT	0.473	0.6367
GAGA	-0.774	0.4398
GAGC	-1.07	0.2868
GAGG	1.52	0.13
GAGT	0.343	0.732
GATA	0.976	0.33
GATC	1.38	0.1689
GATG	-1.45	0.1492
GATT	-0.643	0.5208
GCAA	-0.533	0.5941
GCAC	-0.859	0.3907
GCAG	1.85	0.0659
GCAT	-0.851	0.3954
GCCA	-0.893	0.3725
GCCC	-0.65	0.5165
GCCG	1.49	0.1386
GCCT	0.31	0.7571
GCGA	0.037	0.9702
GCGC	-0.738	0.4612
GCGG	1.61	0.1076
GCGT	-0.789	0.4306
GCTA	-2.35	0.0193
GCTC	-0.414	0.6793
GCTG	0.072	0.9428
GCTT	2.2	0.0284
GGAA	-0.124	0.9016
GGAC	-0.017	0.9868
GGAG	0.382	0.7029
GGAT	-0.291	0.7714
GGCA	-0.25	0.803
GGCC	-0.099	0.9215
GGCG	0.369	0.7126
GGCT	0.036	0.9709
GGGA	0.693	0.4887
GGGC	0.881	0.379
GGGG	-0.943	0.3463
GGGT	-0.417	0.6768
GGTA	0.49	0.6242
GGTC	0.677	0.4988
GGTG	-1.91	0.057
GGTT	0.844	0.399
GTAA	0.45	0.6528
GTAC	-0.083	0.934
GTAG	-1.24	0.2177
GTAT	0.906	0.3657
GTCA	-1.49	0.1376
GTCC	0.23	0.8183
GTCG	-0.496	0.6206
GTCT	1.52	0.1289
GTGA	0.204	0.8383
GTGC	-0.008	0.9937
GTGG	1.49	0.1383
GTGT	-1.17	0.2425
GTTA	1.93	0.0547
GTTC	-1.64	0.1028
GTTG	0.263	0.793
GTTT	-0.258	0.7969
TAAA	-0.115	0.9086
TAAC	-0.21	0.8335
TAAG	0.641	0.5225
TAAT	-0.458	0.6475
TACA	-0.228	0.82
TACC	0.016	0.9874
TACG	-0.865	0.3878
TACT	0.557	0.5777
TAGA	1.29	0.1988
TAGC	-1.01	0.3114
TAGG	-0.963	0.3362
TAGT	0.378	0.706
TATA	-1.47	0.1422
TATC	0.467	0.6405
TATG	-0.36	0.7192
TATT	1.45	0.1493
TCAA	0.234	0.8151
TCAC	0.495	0.6212
TCAG	-0.958	0.3386
TCAT	0.34	0.7345
TCCA	0.174	0.8621
TCCC	-1.47	0.1426
TCCG	-1.2	0.2313
TCCT	1.83	0.0683
TCGA	0.494	0.6217
TCGC	-0.439	0.6612
TCGG	-0.819	0.4131
TCGT	0.634	0.5263
TCTA	-0.368	0.7134
TCTC	-0.139	0.8896
TCTG	-0.209	0.8348
TCTT	0.626	0.532
TGAA	0.933	0.3516
TGAC	-0.699	0.4851
TGAG	-0.725	0.4691
TGAT	0.521	0.6028
TGCA	0.085	0.9325
TGCC	-0.065	0.9485
TGCG	-0.548	0.5838
TGCT	0.294	0.7688
TGGA	1.15	0.2507
TGGC	-0.547	0.5847
TGGG	-0.786	0.4326
TGGT	0.083	0.9339
TGTA	-0.053	0.958
TGTC	0.338	0.7358
TGTG	-0.167	0.8672
TGTT	0.018	0.9855
TTAA	0.433	0.6652
TTAC	-1.09	0.2745
TTAG	0.747	0.456
TTAT	-0.356	0.7219
TTCA	1.09	0.2745
TTCC	0.243	0.808
TTCG	-1.12	0.2641
TTCT	-0.893	0.3727
TTGA	0.779	0.4364
TTGC	-1.05	0.2967
TTGG	0.729	0.4667
TTGT	-0.509	0.6113
TTTA	0.997	0.3193
TTTC	-0.948	0.3439
TTTG	0.412	0.6809
TTTT	-0.135	0.893
AAAAA	0.734	0.4632
AAAAC	-1.25	0.2119
AAAAG	-0.969	0.3331
AAAAT	0.651	0.5156
AAACA	0.096	0.9234
AAACC	-0.123	0.902
AAACG	-0.322	0.7475
AAACT	0.182	0.8553
AAAGA	2.06	0.0404
AAAGC	-0.937	0.3494
AAAGG	-0.759	0.4485
AAAGT	-0.996	0.3199
AAATA	-1.57	0.1172
AAATC	0.422	0.6733
AAATG	-0.288	0.7734
AAATT	1.71	0.0875
AACAA	0.505	0.6137
AACAC	-0.538	0.5909
AACAG	0.837	0.4033
AACAT	-0.97	0.3331
AACCA	-1.93	0.055
AACCC	2.69	0.0075
AACCG	0.206	0.8371
AACCT	-0.598	0.5503
AACGA	-0.084	0.9329
AACGC	-0.722	0.4706
AACGG	-1.22	0.2223
AACGT	2.05	0.0418
AACTA	-1.45	0.1478
AACTC	-0.566	0.5717
AACTG	1.58	0.1159
AACTT	0.252	0.8011
AAGAA	0.744	0.4574
AAGAC	-2.28	0.0233
AAGAG	-0.272	0.7855
AAGAT	1.17	0.2447
AAGCA	-0.341	0.7336
AAGCC	0.578	0.5637
AAGCG	0.538	0.5907
AAGCT	-0.521	0.603
AAGGA	1.35	0.1772
AAGGC	-2.64	0.0087
AAGGG	-0.943	0.3463
AAGGT	1.78	0.0756
AAGTA	-0.19	0.8495
AAGTC	-0.311	0.756
AAGTG	-0.668	0.5046
AAGTT	1.13	0.2584
AATAA	-0.687	0.4928
AATAC	-0.654	0.5137
AATAG	0.026	0.9794
AATAT	1.32	0.1893
AATCA	-0.005	0.9963
AATCC	-1.13	0.2589
AATCG	-0.026	0.9796
AATCT	1.11	0.2667
AATGA	-0.184	0.8545
AATGC	-0.672	0.5023
AATGG	-0.023	0.9816
AATGT	0.718	0.4732
AATTA	-1.64	0.1019
AATTC	-1.24	0.2168
AATTG	1.29	0.1983
AATTT	1.47	0.1417
ACAAA	-0.722	0.4707
ACAAC	-1.18	0.2377
ACAAG	0.034	0.9726
ACAAT	2.08	0.038
ACACA	-0.87	0.3851
ACACC	0.363	0.7166
ACACG	-0.831	0.4065
ACACT	1.35	0.1781
ACAGA	1.17	0.2434
ACAGC	-0.717	0.4739
ACAGG	-0.328	0.7431
ACAGT	-0.31	0.7571
ACATA	0.765	0.4451
ACATC	-0.03	0.9757
ACATG	0.263	0.7926
ACATT	-1.04	0.2977
ACCAA	-0.745	0.4567
ACCAC	0.284	0.7767
ACCAG	-0.251	0.8018
ACCAT	0.789	0.4305
ACCCA	0.904	0.3668
ACCCC	-0.776	0.4384
ACCCG	-0.753	0.4519
ACCCT	0.165	0.8693
ACCGA	0.254	0.7999
ACCGC	0.991	0.3225
ACCGG	0.388	0.6979
ACCGT	-1.06	0.2892
ACCTA	-0.269	0.7882
ACCTC	-0.513	0.6085
ACCTG	-1.23	0.2191
ACCTT	1.86	0.0643
ACGAA	0.735	0.4632
ACGAC	-0.042	0.9665
ACGAG	-0.189	0.8506
ACGAT	-0.061	0.9513
ACGCA	0.05	0.9602
ACGCC	-0.833	0.4057
ACGCG	0.173	0.863
ACGCT	0.579	0.5632
ACGGA	-1.7	0.091
ACGGC	1.11	0.2667
ACGGG	1.04	0.2985
ACGGT	-0.115	0.9088
ACGTA	-0.882	0.3784
ACGTC	-0.714	0.4756
ACGTG	-0.209	0.8347
ACGTT	1.32	0.189
ACTAA	-0.503	0.6152
ACTAC	0.826	0.4095
ACTAG	-0.905	0.3663
ACTAT	0.606	0.5449
ACTCA	-1.33	0.1854
ACTCC	1.89	0.0595
ACTCG	-0.403	0.687
ACTCT	-0.137	0.8913
ACTGA	0.676	0.4993
ACTGC	-1.35	0.177
ACTGG	-0.189	0.8501
ACTGT	0.738	0.4611
ACTTA	-0.592	0.5542
ACTTC	0.318	0.7503
ACTTG	0.875	0.382
ACTTT	-0.649	0.5169
AGAAA	1.11	0.269
AGAAC	-2.09	0.0377
AGAAG	-0.018	0.9853
AGAAT	0.324	0.7465
AGACA	0.075	0.9404
AGACC	-0.568	0.5703
AGACG	0.094	0.9255
AGACT	0.371	0.7112
AGAGA	-0.468	0.6405
AGAGC	-0.461	0.645
AGAGG	0.846	0.3984
AGAGT	0.258	0.7969
AGATA	1.07	0.2872
AGATC	0.851	0.3954
AGATG	-0.718	0.4734
AGATT	-1.25	0.2121
AGCAA	-0.087	0.9311
AGCAC	-0.696	0.487
AGCAG	0.599	0.5495
AGCAT	0.082	0.9349
AGCCA	-1.39	0.1666
AGCCC	-0.634	0.5265
AGCCG	1.07	0.2838
AGCCT	1.46	0.1454
AGCGA	0.349	0.7274
AGCGC	-0.614	0.5399
AGCGG	0.515	0.6067
AGCGT	-0.265	0.7909
AGCTA	-3.73	0.0002
AGCTC	-0.726	0.4686
AGCTG	0.767	0.4434
AGCTT	3.22	0.0014
AGGAA	1.19	0.2343
AGGAC	-0.67	0.5032
AGGAG	-0.074	0.9412
AGGAT	-0.818	0.4139
AGGCA	2.54	0.0117
AGGCC	-0.767	0.4436
AGGCG	-0.222	0.8246
AGGCT	-1.78	0.0762
AGGGA	0.832	0.4061
AGGGC	1.48	0.1409
AGGGG	-0.868	0.3859
AGGGT	-1.55	0.1225
AGGTA	0.161	0.8722
AGGTC	1.18	0.2406
AGGTG	-1.89	0.0594
AGGTT	0.749	0.4541
AGTAA	0.099	0.9209
AGTAC	-1.35	0.1788
AGTAG	-0.458	0.6471
AGTAT	1.7	0.0892
AGTCA	-0.922	0.3574
AGTCC	1.05	0.2947
AGTCG	-1	0.3155
AGTCT	0.392	0.6955
AGTGA	0.19	0.8494
AGTGC	-0.247	0.805
AGTGG	0.73	0.4661
AGTGT	-0.663	0.508
AGTTA	-0.334	0.7386
AGTTC	-0.219	0.8266
AGTTG	0.959	0.3386
AGTTT	-0.278	0.7812
ATAAA	0.676	0.4997
ATAAC	0.678	0.4983
ATAAG	0.244	0.8074
ATAAT	-1.66	0.0975
ATACA	-0.066	0.9471
ATACC	-0.615	0.539
ATACG	-0.161	0.872
ATACT	0.627	0.5314
ATAGA	0.489	0.6252
ATAGC	-1.04	0.3008
ATAGG	-0.135	0.8929
ATAGT	0.642	0.5215
ATATA	-0.822	0.4116
ATATC	0.097	0.9231
ATATG	-0.1	0.9202
ATATT	0.998	0.3192
ATCAA	1.21	0.2258
ATCAC	0.091	0.9277
ATCAG	-0.937	0.3494
ATCAT	-0.36	0.7192
ATCCA	0.41	0.682
ATCCC	0.299	0.7653
ATCCG	-1.46	0.1447
ATCCT	0	0.9999
ATCGA	1.29	0.199
ATCGC	-0.882	0.3782
ATCGG	-0.588	0.5571
ATCGT	0.505	0.6142
ATCTA	-0.199	0.8422
ATCTC	0.431	0.6667
ATCTG	-0.302	0.7626
ATCTT	0.083	0.9342
ATGAA	-0.365	0.7155
ATGAC	-1.03	0.3033
ATGAG	0.708	0.4794
ATGAT	0.64	0.5228
ATGCA	0.13	0.8968
ATGCC	-0.094	0.925
ATGCG	0.304	0.7613
ATGCT	-0.232	0.8169
ATGGA	-0.152	0.8789
ATGGC	0.165	0.8687
ATGGG	0.377	0.7065
ATGGT	-0.37	0.712
ATGTA	0.073	0.942
ATGTC	-0.955	0.3403
ATGTG	0.822	0.4115
ATGTT	-0.123	0.9021
ATTAA	1.15	0.2525
ATTAC	-0.573	0.5668
ATTAG	-0.708	0.4796
ATTAT	-0.091	0.9273
ATTCA	-0.186	0.8528
ATTCC	0.141	0.8877
ATTCG	-0.081	0.9353
ATTCT	0.06	0.9518
ATTGA	0.29	0.7718
ATTGC	-0.382	0.7029
ATTGG	0.354	0.7236
ATTGT	-0.282	0.7782
ATTTA	-1.39	0.1667
ATTTC	-0.956	0.3396
ATTTG	1.28	0.2009
ATTTT	0.99	0.3229
CAAAA	1.27	0.2053
CAAAC	2.1	0.0362
CAAAG	-3.3	0.0011
CAAAT	-0.066	0.9477
CAACA	0.817	0.4148
CAACC	0.739	0.4601
CAACG	-1.59	0.1132
CAACT	-0.911	0.3632
CAAGA	-0.67	0.5031
CAAGC	-1.45	0.1476
CAAGG	1.2	0.2303
CAAGT	0.761	0.4471
CAATA	0.852	0.3949
CAATC	-1.27	0.2056
CAATG	-0.573	0.5669
CAATT	0.973	0.3314
CACAA	0.008	0.9936
CACAC	-0.262	0.7937
CACAG	0.415	0.6785
CACAT	-0.004	0.9966
CACCA	-1.09	0.2745
CACCC	-0.386	0.6998
CACCG	0.497	0.6194
CACCT	1.37	0.1721
CACGA	0.425	0.6709
CACGC	-0.024	0.9806
CACGG	0.804	0.4222
CACGT	-1.05	0.2952
CACTA	-0.4	0.6898
CACTC	-0.591	0.5546
CACTG	0.418	0.6761
CACTT	0.444	0.6576
CAGAA	-1.06	0.2914
CAGAC	-0.012	0.9906
CAGAG	0.022	0.9821
CAGAT	1.36	0.1745
CAGCA	-0.013	0.9897
CAGCC	0.56	0.5761
CAGCG	-1.21	0.2288
CAGCT	-0.013	0.9897
CAGGA	-0.249	0.8038
CAGGC	-0.073	0.9421
CAGGG	-0.016	0.9871
CAGGT	0.39	0.6971
CAGTA	1.38	0.1688
CAGTC	-0.757	0.4494
CAGTG	0.17	0.8649
CAGTT	-0.703	0.4826
CATAA	-0.689	0.4916
CATAC	1.43	0.1541
CATAG	0.183	0.8546
CATAT	-1.35	0.1789
CATCA	0.411	0.6813
CATCC	0.256	0.798
CATCG	1.49	0.1368
CATCT	-1.31	0.1926
CATGA	-0.959	0.3384
CATGC	-0.734	0.4637
CATGG	1.41	0.1583
CATGT	0.15	0.8806
CATTA	1.36	0.1757
CATTC	-1.05	0.2927
CATTG	0.797	0.4261
CATTT	-0.846	0.3983
CCAAA	0.712	0.477
CCAAC	1.8	0.0732
CCAAG	-1.92	0.0557
CCAAT	-0.061	0.9511
CCACA	-0.45	0.6529
CCACC	0.964	0.336
CCACG	0.08	0.9361
CCACT	-0.66	0.5096
CCAGA	0.349	0.727
CCAGC	-0.207	0.8359
CCAGG	0.049	0.961
CCAGT	-0.216	0.8289
CCATA	0.625	0.5324
CCATC	-0.062	0.9504
CCATG	-0.928	0.3541
CCATT	0.447	0.6554
CCCAA	0.382	0.7027
CCCAC	-0.806	0.4208
CCCAG	0.196	0.8451
CCCAT	0.265	0.7913
CCCCA	-0.217	0.8287
CCCCC	1.78	0.0766
CCCCG	0.487	0.6263
CCCCT	-2.04	0.0419
CCCGA	1.49	0.1377
CCCGC	0.592	0.5542
CCCGG	-0.837	0.4034
CCCGT	-1	0.317
CCCTA	0.659	0.5106
CCCTC	-0.156	0.8758
CCCTG	-1.22	0.2233
CCCTT	0.952	0.342
CCGAA	-1.17	0.2435
CCGAC	1.27	0.2062
CCGAG	0.479	0.6321
CCGAT	-0.155	0.877
CCGCA	-0.991	0.3225
CCGCC	-1.56	0.1192
CCGCG	1.93	0.0553
CCGCT	1.02	0.3104
CCGGA	2.04	0.0422
CCGGC	-1.84	0.067
CCGGG	1.27	0.2061
CCGGT	-0.934	0.3509
CCGTA	0.509	0.6109
CCGTC	-1.49	0.1371
CCGTG	-0.186	0.8525
CCGTT	1.4	0.1618
CCTAA	0.488	0.6257
CCTAC	-0.884	0.3772
CCTAG	-0.922	0.3572
CCTAT	1.25	0.2121
CCTCA	0.193	0.847
CCTCC	-0.721	0.4714
CCTCG	-0.791	0.4296
CCTCT	1.14	0.2535
CCTGA	0.407	0.6841
CCTGC	-2.93	0.0036
CCTGG	2.49	0.0133
CCTGT	-0.171	0.8645
CCTTA	-0.141	0.8877
CCTTC	0.048	0.9619
CCTTG	0.856	0.3928
CCTTT	-0.653	0.514
CGAAA	0.567	0.5713
CGAAC	-1.12	0.2648
CGAAG	-0.719	0.4727
CGAAT	1.5	0.1345
CGACA	1.1	0.2702
CGACC	-0.279	0.7802
CGACG	0.228	0.8201
CGACT	-0.706	0.4807
CGAGA	-1.39	0.1641
CGAGC	1.2	0.2296
CGAGG	0.999	0.3185
CGAGT	-0.864	0.388
CGATA	-0.109	0.9131
CGATC	1.77	0.0776
CGATG	-1.49	0.1378
CGATT	0.957	0.3392
CGCAA	-0.269	0.7878
CGCAC	-0.842	0.4002
CGCAG	0.446	0.6558
CGCAT	0.562	0.5745
CGCCA	-0.184	0.8542
CGCCC	-0.525	0.6001
CGCCG	0.273	0.7847
CGCCT	1.22	0.2219
CGCGA	1.85	0.0653
CGCGC	-0.919	0.3588
CGCGG	0.967	0.3343
CGCGT	0.532	0.595
CGCTA	-0.646	0.519
CGCTC	1.08	0.2809
CGCTG	-0.891	0.3733
CGCTT	0.879	0.3801
CGGAA	-1.81	0.0715
CGGAC	0.65	0.5161
CGGAG	0.511	0.6097
CGGAT	0.864	0.3883
CGGCA	0.672	0.5022
CGGCC	0.13	0.8963
CGGCG	-0.864	0.3881
CGGCT	0.468	0.6397
CGGGA	-0.543	0.5873
CGGGC	0.192	0.8478
CGGGG	0.007	0.9946
CGGGT	0.376	0.707
CGGTA	0.517	0.6055
CGGTC	-0.205	0.8375
CGGTG	0.301	0.7635
CGGTT	-0.55	0.5825
CGTAA	-0.06	0.9519
CGTAC	-0.377	0.7066
CGTAG	-1.03	0.3041
CGTAT	1.51	0.1322
CGTCA	0.299	0.7651
CGTCC	-0.034	0.9728
CGTCG	0.208	0.835
CGTCT	-0.98	0.3281
CGTGA	-0.486	0.6275
CGTGC	1.34	0.1821
CGTGG	2.12	0.035
CGTGT	-3.24	0.0013
CGTTA	-1.3	0.1953
CGTTC	0.412	0.6807
CGTTG	0.313	0.7548
CGTTT	0.516	0.6058
CTAAA	0.854	0.394
CTAAC	-1.74	0.0826
CTAAG	-0.335	0.7379
CTAAT	1.02	0.3094
CTACA	0.688	0.4918
CTACC	-0.895	0.3716
CTACG	-1.95	0.0518
CTACT	0.866	0.3872
CTAGA	-0.108	0.914
CTAGC	1.76	0.0789
CTAGG	-0.911	0.3629
CTAGT	-0.611	0.5417
CTATA	-0.362	0.7175
CTATC	0.28	0.7795
CTATG	-0.941	0.3476
CTATT	1.01	0.3137
CTCAA	0.402	0.6882
CTCAC	0.234	0.8155
CTCAG	-0.957	0.3393
CTCAT	0.44	0.6599
CTCCA	0.305	0.7608
CTCCC	-0.935	0.3504
CTCCG	-0.957	0.3392
CTCCT	1.14	0.2571
CTCGA	0.085	0.9323
CTCGC	1.04	0.3011
CTCGG	-0.67	0.5036
CTCGT	-0.391	0.6959
CTCTA	0.66	0.5099
CTCTC	-0.234	0.8154
CTCTG	-0.049	0.9608
CTCTT	-0.099	0.9211
CTGAA	1.67	0.0962
CTGAC	-0.039	0.969
CTGAG	-1.57	0.1167
CTGAT	0.288	0.7737
CTGCA	1.77	0.0782
CTGCC	-0.632	0.5276
CTGCG	0.511	0.6095
CTGCT	-1.09	0.2744
CTGGA	1.36	0.1735
CTGGC	-0.883	0.3778
CTGGG	-0.226	0.8211
CTGGT	-0.399	0.6901
CTGTA	0.075	0.9401
CTGTC	-1.3	0.1941
CTGTG	0.054	0.9572
CTGTT	1.25	0.2132
CTTAA	1.95	0.0527
CTTAC	-0.42	0.6746
CTTAG	-0.005	0.9961
CTTAT	-1.88	0.0607
CTTCA	-0.517	0.6053
CTTCC	0.216	0.829
CTTCG	-0.009	0.9926
CTTCT	0.27	0.7872
CTTGA	0.106	0.9158
CTTGC	-1.03	0.3028
CTTGG	0.776	0.4383
CTTGT	0.107	0.9151
CTTTA	0.454	0.6501
CTTTC	-1.44	0.1498
CTTTG	-0.217	0.8285
CTTTT	1.58	0.1159
GAAAA	-0.016	0.9876
GAAAC	0.552	0.5811
GAAAG	0.056	0.9553
GAAAT	-0.55	0.583
GAACA	-0.76	0.4477
GAACC	2.31	0.0218
GAACG	-1.3	0.1933
GAACT	-0.576	0.5651
GAAGA	2.24	0.026
GAAGC	-1.55	0.121
GAAGG	0.222	0.8241
GAAGT	-1.67	0.0953
GAATA	2.19	0.0295
GAATC	-2.66	0.0083
GAATG	-1.82	0.0698
GAATT	1.89	0.0594
GACAA	-0.001	0.9989
GACAC	0.123	0.9025
GACAG	0.308	0.7581
GACAT	-0.504	0.6144
GACCA	-1.61	0.1081
GACCC	-0.402	0.6877
GACCG	-0.193	0.8472
GACCT	2.13	0.0336
GACGA	0.514	0.6079
GACGC	1.31	0.1919
GACGG	-0.382	0.7028
GACGT	-1.11	0.2661
GACTA	-0.426	0.6705
GACTC	1.65	0.1005
GACTG	-0.961	0.3374
GACTT	-0.286	0.7751
GAGAA	-0.307	0.7591
GAGAC	-2.4	0.0171
GAGAG	0.763	0.4458
GAGAT	1.33	0.1851
GAGCA	0.506	0.6133
GAGCC	-0.954	0.3408
GAGCG	1.09	0.2754
GAGCT	-0.337	0.7364
GAGGA	1.29	0.1993
GAGGC	-1.66	0.0984
GAGGG	-0.217	0.8287
GAGGT	0.668	0.5048
GAGTA	0.102	0.919
GAGTC	-1.7	0.0901
GAGTG	-1.09	0.2783
GAGTT	2.18	0.0297
GATAA	0.201	0.8409
GATAC	1.01	0.3122
GATAG	-0.594	0.553
GATAT	-0.474	0.6358
GATCA	-0.506	0.6133
GATCC	0.659	0.5107
GATCG	-0.12	0.9042
GATCT	-0.067	0.9464
GATGA	1.38	0.1683
GATGC	0.066	0.9475
GATGG	-0.175	0.8613
GATGT	-1.23	0.2197
GATTA	-1.77	0.0777
GATTC	-0.206	0.8372
GATTG	0.102	0.9185
GATTT	1.65	0.0999
GCAAA	1.36	0.174
GCAAC	-1.42	0.1568
GCAAG	-0.054	0.9567
GCAAT	-0.105	0.9165
GCACA	0.01	0.9919
GCACC	-0.253	0.8002
GCACG	-0.635	0.5256
GCACT	0.567	0.5713
GCAGA	-1.51	0.131
GCAGC	1.64	0.1015
GCAGG	-0.242	0.8089
GCAGT	0.386	0.6999
GCATA	1.83	0.0687
GCATC	1.16	0.246
GCATG	-2.54	0.0114
GCATT	-0.465	0.6423
GCCAA	0.046	0.963
GCCAC	-1.33	0.1841
GCCAG	0.531	0.5956
GCCAT	0.466	0.6416
GCCCA	-0.391	0.6959
GCCCC	0.431	0.6669
GCCCG	1.06	0.2907
GCCCT	-0.716	0.4744
GCCGA	1.15	0.253
GCCGC	0.455	0.649
GCCGG	-0.916	0.3601
GCCGT	-0.954	0.3406
GCCTA	0.91	0.3633
GCCTC	-1.1	0.2737
GCCTG	-1.06	0.2923
GCCTT	1.6	0.1103
GCGAA	0.245	0.8064
GCGAC	0.656	0.5122
GCGAG	-1.35	0.1795
GCGAT	1.87	0.063
GCGCA	-1.41	0.1584
GCGCC	-0.183	0.8551
GCGCG	0.062	0.9505
GCGCT	2.17	0.0308
GCGGA	-1.47	0.1433
GCGGC	-0.086	0.9311
GCGGG	0.86	0.3905
GCGGT	1.03	0.302
GCGTA	-1.24	0.214
GCGTC	-0.135	0.8927
GCGTG	-0.231	0.8176
GCGTT	1.39	0.1648
GCTAA	-0.504	0.6143
GCTAC	0.788	0.4315
GCTAG	0.382	0.7024
GCTAT	-0.731	0.4652
GCTCA	-0.514	0.6079
GCTCC	0.202	0.8401
GCTCG	-0.044	0.9652
GCTCT	0.337	0.7362
GCTGA	-0.49	0.6241
GCTGC	0.277	0.7822
GCTGG	-0.448	0.6548
GCTGT	0.736	0.4622
GCTTA	1.02	0.3105
GCTTC	-1.36	0.175
GCTTG	-0.815	0.4153
GCTTT	1.13	0.2575
GGAAA	-0.356	0.7224
GGAAC	-1.82	0.069
GGAAG	0.323	0.7471
GGAAT	1.74	0.0837
GGACA	-1.08	0.2798
GGACC	1.09	0.278
GGACG	1.19	0.2347
GGACT	-0.62	0.5354
GGAGA	0.346	0.7296
GGAGC	-1.3	0.1939
GGAGG	1.08	0.283
GGAGT	-0.635	0.5258
GGATA	1.04	0.2984
GGATC	0.117	0.9068
GGATG	-1.09	0.2779
GGATT	0.169	0.8658
GGCAA	0.586	0.5587
GGCAC	-0.528	0.5982
GGCAG	0.29	0.7721
GGCAT	-0.483	0.6297
GGCCA	-0.33	0.7416
GGCCC	0.681	0.4962
GGCCG	1.09	0.2748
GGCCT	-0.975	0.3301
GGCGA	-0.266	0.7908
GGCGC	-0.442	0.6591
GGCGG	0.867	0.3866
GGCGT	0.068	0.946
GGCTA	-0.562	0.5744
GGCTC	1.19	0.2334
GGCTG	-0.243	0.8083
GGCTT	-0.364	0.7159
GGGAA	-0.695	0.4873
GGGAC	-0.323	0.7471
GGGAG	0.248	0.8042
GGGAT	0.735	0.4631
GGGCA	-1.73	0.0842
GGGCC	-0.093	0.9256
GGGCG	1.85	0.0661
GGGCT	0.309	0.7572
GGGGA	0.244	0.8074
GGGGC	-0.036	0.9709
GGGGG	0.109	0.913
GGGGT	-0.377	0.7064
GGGTA	0.5	0.6171
GGGTC	0.892	0.3729
GGGTG	-0.988	0.3239
GGGTT	-0.213	0.8312
GGTAA	-0.764	0.4452
GGTAC	-0.721	0.4718
GGTAG	0.729	0.4665
GGTAT	0.577	0.5644
GGTCA	-0.815	0.4157
GGTCC	0.125	0.9003
GGTCG	0.478	0.6333
GGTCT	0.507	0.6123
GGTGA	-0.985	0.3256
GGTGC	0.692	0.4895
GGTGG	1.09	0.2768
GGTGT	-0.946	0.3449
GGTTA	2.41	0.0164
GGTTC	-1.47	0.1411
GGTTG	0.523	0.6015
GGTTT	-1.13	0.2581
GTAAA	0.405	0.6856
GTAAC	-0.044	0.9649
GTAAG	-0.379	0.7053
GTAAT	0.038	0.9699
GTACA	-1.35	0.1771
GTACC	0.889	0.375
GTACG	-0.168	0.8664
GTACT	0.547	0.5847
GTAGA	-0.312	0.7555
GTAGC	-0.813	0.4165
GTAGG	-0.371	0.7112
GTAGT	1.55	0.1226
GTATA	-0.86	0.3902
GTATC	-0.23	0.8185
GTATG	-0.735	0.4626
GTATT	1.72	0.0867
GTCAA	-1.5	0.1353
GTCAC	1.1	0.2735
GTCAG	-0.147	0.8829
GTCAT	0.468	0.6405
GTCCA	-0.852	0.395
GTCCC	-0.394	0.6937
GTCCG	-1.1	0.2713
GTCCT	1.67	0.0954
GTCGA	-0.853	0.3945
GTCGC	-0.474	0.6361
GTCGG	-0.618	0.5372
GTCGT	1.79	0.0739
GTCTA	-1.29	0.1968
GTCTC	0.776	0.4382
GTCTG	-1.14	0.2546
GTCTT	1.34	0.1814
GTGAA	0.424	0.6721
GTGAC	-0.361	0.7185
GTGAG	-0.582	0.5608
GTGAT	0.61	0.5425
GTGCA	-1.64	0.1015
GTGCC	2	0.0467
GTGCG	-1.49	0.1379
GTGCT	0.503	0.6154
GTGGA	0.144	0.8859
GTGGC	-0.166	0.8686
GTGGG	-0.634	0.5264
GTGGT	0.68	0.4969
GTGTA	-0.16	0.8729
GTGTC	1.7	0.0895
GTGTG	-0.258	0.7963
GTGTT	-0.884	0.3772
GTTAA	-0.343	0.7316
GTTAC	-0.578	0.5636
GTTAG	1.18	0.2402
GTTAT	-0.251	0.8022
GTTCA	2.4	0.017
GTTCC	-0.174	0.8619
GTTCG	-1.26	0.2096
GTTCT	-1.41	0.1598
GTTGA	1.3	0.1959
GTTGC	-0.491	0.6239
GTTGG	-0.245	0.8068
GTTGT	-0.5	0.6173
GTTTA	0.584	0.5598
GTTTC	0.2	0.8414
GTTTG	-1.15	0.2494
GTTTT	0.395	0.693
TAAAA	0.36	0.7191
TAAAC	0.161	0.872
TAAAG	0.702	0.4832
TAAAT	-1.28	0.201
TAACA	2.72	0.0069
TAACC	-0.661	0.5093
TAACG	-2.22	0.0269
TAACT	-1.17	0.2434
TAAGA	1.32	0.1895
TAAGC	-0.871	0.3847
TAAGG	-0.088	0.9298
TAAGT	-0.512	0.609
TAATA	0.45	0.6532
TAATC	-0.766	0.4443
TAATG	0.124	0.9012
TAATT	0.072	0.9429
TACAA	0.219	0.8266
TACAC	-0.512	0.6092
TACAG	0.755	0.4508
TACAT	-0.544	0.5868
TACCA	-0.243	0.8079
TACCC	-1.16	0.2459
TACCG	0.103	0.9182
TACCT	1.35	0.1791
TACGA	-0.639	0.5231
TACGC	-0.663	0.5078
TACGG	0.791	0.4299
TACGT	0.123	0.9023
TACTA	-0.363	0.717
TACTC	0.424	0.6718
TACTG	-0.203	0.8392
TACTT	0.152	0.8795
TAGAA	0.59	0.5558
TAGAC	-2.36	0.0188
TAGAG	0.172	0.8632
TAGAT	1.24	0.2173
TAGCA	-0.289	0.773
TAGCC	0.758	0.4492
TAGCG	-0.479	0.6321
TAGCT	-0.286	0.7752
TAGGA	-0.364	0.7163
TAGGC	-0.286	0.775
TAGGG	1.42	0.1563
TAGGT	-0.64	0.5226
TAGTA	-1.3	0.1929
TAGTC	-1.33	0.1836
TAGTG	1.59	0.1122
TAGTT	0.525	0.6002
TATAA	-1.37	0.1708
TATAC	-0.097	0.9228
TATAG	0.667	0.5055
TATAT	0.579	0.563
TATCA	0.526	0.5994
TATCC	0.677	0.4991
TATCG	0.167	0.8672
TATCT	-1.06	0.2888
TATGA	0.712	0.4773
TATGC	-1.02	0.3103
TATGG	1.19	0.2344
TATGT	-0.774	0.4397
TATTA	-1.53	0.128
TATTC	0.707	0.4799
TATTG	0.531	0.5955
TATTT	0.267	0.7899
TCAAA	-1.06	0.2878
TCAAC	-0.883	0.3778
TCAAG	1.95	0.0522
TCAAT	-0.053	0.9578
TCACA	0.451	0.6523
TCACC	0.291	0.7711
TCACG	-1.09	0.2762
TCACT	-0.268	0.7892
TCAGA	0.169	0.8657
TCAGC	-1.58	0.1147
TCAGG	0.796	0.4266
TCAGT	0.596	0.5514
TCATA	0.972	0.3317
TCATC	-0.394	0.6936
TCATG	-1.05	0.2934
TCATT	0.524	0.6006
TCCAA	-0.289	0.7731
TCCAC	-0.49	0.6246
TCCAG	-0.757	0.4493
TCCAT	1.53	0.1282
TCCCA	-0.014	0.9888
TCCCC	0.714	0.4758
TCCCG	-1.22	0.2219
TCCCT	0.032	0.9743
TCCGA	0.281	0.7793
TCCGC	0.5	0.6171
TCCGG	0.373	0.7094
TCCGT	-1.23	0.2203
TCCTA	0.53	0.5963
TCCTC	0.154	0.8778
TCCTG	-0.343	0.732
TCCTT	-0.208	0.8354
TCGAA	-0.998	0.3188
TCGAC	1.06	0.2892
TCGAG	1.1	0.2707
TCGAT	-0.652	0.5148
TCGCA	1.89	0.0603
TCGCC	0.528	0.5979
TCGCG	1.15	0.2522
TCGCT	-2.08	0.0384
TCGGA	-1.15	0.2527
TCGGC	-0.302	0.7628
TCGGG	1.41	0.1592
TCGGT	-0.764	0.4453
TCGTA	-0.358	0.7205
TCGTC	0.573	0.5668
TCGTG	1.5	0.1354
TCGTT	-1.59	0.1121
TCTAA	0.479	0.6324
TCTAC	0.981	0.3271
TCTAG	0.294	0.7687
TCTAT	-1.43	0.1533
TCTCA	-0.561	0.5754
TCTCC	1.65	0.1003
TCTCG	-0.119	0.9052
TCTCT	-0.775	0.4391
TCTGA	0.718	0.4734
TCTGC	-1.38	0.1692
TCTGG	0.734	0.4632
TCTGT	-0.056	0.9551
TCTTA	-0.686	0.493
TCTTC	-0.09	0.9286
TCTTG	1.6	0.1107
TCTTT	-0.706	0.4806
TGAAA	1.1	0.2708
TGAAC	-1.64	0.1015
TGAAG	0.375	0.7077
TGAAT	-0.12	0.9047
TGACA	-0.428	0.6692
TGACC	-0.811	0.4177
TGACG	-0.309	0.7573
TGACT	1.38	0.1694
TGAGA	-1.36	0.1757
TGAGC	-0.441	0.6595
TGAGG	0.589	0.5561
TGAGT	1.07	0.2875
TGATA	-0.62	0.5356
TGATC	1.01	0.3134
TGATG	-0.835	0.4041
TGATT	0.718	0.4735
TGCAA	-1.51	0.1331
TGCAC	-0.165	0.8694
TGCAG	2.87	0.0044
TGCAT	-1.59	0.1139
TGCCA	-0.407	0.6844
TGCCC	-0.426	0.6701
TGCCG	1.32	0.1875
TGCCT	0.153	0.8783
TGCGA	-0.251	0.8018
TGCGC	0.742	0.4588
TGCGG	0.249	0.8032
TGCGT	-0.599	0.5498
TGCTA	-0.55	0.5829
TGCTC	-1.39	0.1647
TGCTG	0.044	0.9652
TGCTT	1.53	0.1277
TGGAA	-0.981	0.3276
TGGAC	0.876	0.3816
TGGAG	0.569	0.5697
TGGAT	-0.379	0.7048
TGGCA	-1.31	0.1907
TGGCC	0.283	0.777
TGGCG	-0.406	0.6849
TGGCT	1.17	0.2436
TGGGA	0.497	0.6196
TGGGC	-0.177	0.8596
TGGGG	-0.888	0.3754
TGGGT	0.562	0.5745
TGGTA	-0.026	0.9794
TGGTC	-0.411	0.6812
TGGTG	-0.433	0.6656
TGGTT	0.811	0.4181
TGTAA	0.929	0.3538
TGTAC	1.5	0.1339
TGTAG	-2.08	0.0386
TGTAT	0.026	0.979
TGTCA	-1.51	0.1332
TGTCC	-0.293	0.7697
TGTCG	-0.659	0.5105
TGTCT	1.8	0.0733
TGTGA	0.898	0.3701
TGTGC	-0.836	0.404
TGTGG	0.874	0.3827
TGTGT	-0.651	0.5153
TGTTA	2.26	0.0247
TGTTC	-1.85	0.0654
TGTTG	-0.676	0.4995
TGTTT	0.41	0.6819
TTAAA	-1.34	0.1797
TTAAC	-0.415	0.6782
TTAAG	1.86	0.0641
TTAAT	-0.153	0.8781
TTACA	0.513	0.6084
TTACC	0.181	0.8561
TTACG	0.302	0.7628
TTACT	-0.877	0.3814
TTAGA	2.48	0.0137
TTAGC	-1.67	0.0951
TTAGG	-0.223	0.8233
TTAGT	-1.07	0.2861
TTATA	-2.12	0.0346
TTATC	0.963	0.3363
TTATG	1.47	0.1432
TTATT	-0.124	0.9011
TTCAA	-0.25	0.8031
TTCAC	-0.539	0.5901
TTCAG	0.178	0.8588
TTCAT	0.553	0.5807
TTCCA	0.246	0.8058
TTCCC	-1.31	0.19
TTCCG	-0.046	0.9632
TTCCT	0.826	0.4092
TTCGA	-0.517	0.6056
TTCGC	-0.158	0.8745
TTCGG	0.668	0.5048
TTCGT	0.188	0.8509
TTCTA	0.163	0.8708
TTCTC	-1.05	0.2957
TTCTG	0.887	0.3757
TTCTT	-0.046	0.9638
TTGAA	-0.018	0.9857
TTGAC	0.6	0.5491
TTGAG	-0.313	0.7544
TTGAT	-0.144	0.8859
TTGCA	-0.615	0.5387
TTGCC	0.012	0.9901
TTGCG	0.024	0.9805
TTGCT	0.54	0.5893
TTGGA	1.38	0.17
TTGGC	-0.234	0.8149
TTGGG	-1.47	0.1433
TTGGT	0.267	0.7896
TTGTA	-0.204	0.8386
TTGTC	1.18	0.2376
TTGTG	-0.073	0.9418
TTGTT	-0.616	0.5383
TTTAA	-0.594	0.5531
TTTAC	-1.03	0.303
TTTAG	1.09	0.2773
TTTAT	0.464	0.6426
TTTCA	1.16	0.2461
TTTCC	0.373	0.7092
TTTCG	-1.06	0.2887
TTTCT	-0.957	0.3394
TTTGA	0.298	0.7662
TTTGC	0.077	0.9386
TTTGG	0.127	0.8986
TTTGT	-0.378	0.7057
TTTTA	1.4	0.1635
TTTTC	-0.16	0.8729
TTTTG	1.12	0.2639
TTTTT	-1.24	0.2158
AAAAAA	0.763	0.4459
AAAAAC	-0.597	0.5511
AAAAAG	0.148	0.8826
AAAAAT	-0.985	0.3252
AAAACA	0.743	0.458
AAAACC	0.262	0.7933
AAAACG	-1.55	0.122
AAAACT	-0.417	0.6767
AAAAGA	0.747	0.4559
AAAAGC	-0.588	0.5568
AAAAGG	-0.261	0.7946
AAAAGT	-0.066	0.9474
AAAATA	-1.35	0.1783
AAAATC	2.26	0.0244
AAAATG	-1.62	0.1051
AAAATT	1.16	0.2451
AAACAA	0.327	0.7442
AAACAC	-0.889	0.3747
AAACAG	1.71	0.0878
AAACAT	-1.41	0.1605
AAACCA	-2.08	0.0384
AAACCC	2.56	0.011
AAACCG	-1.56	0.1204
AAACCT	0.277	0.7817
AAACGA	0.205	0.8377
AAACGC	-0.125	0.9003
AAACGG	0.452	0.6518
AAACGT	0.564	0.5732
AAACTA	-1.8	0.0722
AAACTC	0.62	0.5358
AAACTG	0.774	0.4398
AAACTT	0.106	0.9153
AAAGAA	1.34	0.18
AAAGAC	-0.446	0.6556
AAAGAG	-1.74	0.083
AAAGAT	0.231	0.8171
AAAGCA	-0.222	0.8248
AAAGCC	0.626	0.5319
AAAGCG	1.7	0.0901
AAAGCT	-1.37	0.1706
AAAGGA	1.63	0.1036
AAAGGC	-2.62	0.0092
AAAGGG	-0.899	0.3692
AAAGGT	1.96	0.0512
AAAGTA	0.202	0.8398
AAAGTC	0.838	0.4027
AAAGTG	-1.81	0.0718
AAAGTT	0.777	0.4376
AAATAA	-1.03	0.3021
AAATAC	-0.352	0.7253
AAATAG	-0.428	0.669
AAATAT	1.27	0.2065
AAATCA	0.283	0.7775
AAATCC	-0.497	0.6198
AAATCG	-0.143	0.8867
AAATCT	0.257	0.7975
AAATGA	0.46	0.6459
AAATGC	-0.946	0.3446
AAATGG	-0.669	0.5039
AAATGT	1.06	0.2921
AAATTA	-2.27	0.0239
AAATTC	0.134	0.8933
AAATTG	1.96	0.0509
AAATTT	0.264	0.7916
AACAAA	1.17	0.2432
AACAAC	-1.45	0.149
AACAAG	-2.56	0.0108
AACAAT	2.25	0.0251
AACACA	-0.911	0.3631
AACACC	-0.609	0.5428
AACACG	-1.61	0.1072
AACACT	2.25	0.0249
AACAGA	-1.09	0.2762
AACAGC	0.851	0.3954
AACAGG	-0.469	0.6393
AACAGT	0.884	0.3774
AACATA	1.76	0.0789
AACATC	0.173	0.8627
AACATG	-0.426	0.6704
AACATT	-1.17	0.2419
AACCAA	-0.135	0.8925
AACCAC	0.495	0.6209
AACCAG	-1.03	0.3038
AACCAT	0.813	0.4169
AACCCA	-0.084	0.9329
AACCCC	0.354	0.7233
AACCCG	-0.585	0.5586
AACCCT	0.095	0.9242
AACCGA	1.81	0.0718
AACCGC	1.07	0.2845
AACCGG	-0.029	0.9768
AACCGT	0.718	0.4734
AACCTA	-0.923	0.3569
AACCTC	0.362	0.7175
AACCTG	-0.539	0.5905
AACCTT	0.948	0.344
AACGAA	0.401	0.6886
AACGAC	0.276	0.7827
AACGAG	-0.141	0.8876
AACGAT	0.297	0.7668
AACGCA	-0.161	0.8726
AACGCC	-0.216	0.8292
AACGCG	-1.14	0.2556
AACGCT	0.987	0.3245
AACGGA	-0.391	0.696
AACGGC	-0.634	0.5263
AACGGG	-0.798	0.4256
AACGGT	2.12	0.035
AACGTA	-0.049	0.9608
AACGTC	-0.037	0.9704
AACGTG	0.079	0.9373
AACGTT	1.45	0.1471
AACTAA	0.418	0.6761
AACTAC	1.11	0.2662
AACTAG	-0.801	0.424
AACTAT	-0.219	0.8266
AACTCA	-0.592	0.5545
AACTCC	0.769	0.4422
AACTCG	-1.72	0.086
AACTCT	0.656	0.5126
AACTGA	1.67	0.0964
AACTGC	-0.422	0.6735
AACTGG	-1.43	0.1539
AACTGT	-0.156	0.8763
AACTTA	-0.273	0.7851
AACTTC	0.1	0.9207
AACTTG	-0.584	0.5598
AACTTT	0.928	0.3544
AAGAAA	0.829	0.4075
AAGAAC	-0.869	0.3858
AAGAAG	-0.146	0.8839
AAGAAT	-0.194	0.8464
AAGACA	-0.363	0.7172
AAGACC	0.018	0.9859
AAGACG	1.6	0.1098
AAGACT	-0.44	0.6599
AAGAGA	-0.381	0.7033
AAGAGC	-0.06	0.9521
AAGAGG	0.283	0.7777
AAGAGT	0.198	0.8433
AAGATA	0.07	0.9439
AAGATC	1.41	0.1598
AAGATG	0.459	0.6462
AAGATT	-1.51	0.1316
AAGCAA	0.187	0.852
AAGCAC	-1.46	0.1458
AAGCAG	0.289	0.7725
AAGCAT	0.83	0.4073
AAGCCA	-0.374	0.7084
AAGCCC	-0.39	0.6965
AAGCCG	1.46	0.1466
AAGCCT	-0.032	0.9749
AAGCGA	1.61	0.1088
AAGCGC	-0.901	0.3681
AAGCGG	0.433	0.6653
AAGCGT	-0.065	0.9485
AAGCTA	-2.04	0.0421
AAGCTC	-0.562	0.5746
AAGCTG	0.726	0.4685
AAGCTT	1.72	0.0856
AAGGAA	2.13	0.0342
AAGGAC	-1.2	0.23
AAGGAG	-1.89	0.0598
AAGGAT	0.032	0.9748
AAGGCA	2.3	0.022
AAGGCC	0.178	0.8587
AAGGCG	-2.2	0.0285
AAGGCT	-0.97	0.3329
AAGGGA	0.126	0.8996
AAGGGC	1.29	0.1971
AAGGGG	-1.31	0.1921
AAGGGT	-0.024	0.9806
AAGGTA	0.494	0.6217
AAGGTC	0.469	0.639
AAGGTG	-1.89	0.06
AAGGTT	1.01	0.3134
AAGTAA	0.953	0.3413
AAGTAC	-1.24	0.2152
AAGTAG	-1.89	0.0602
AAGTAT	2.07	0.0389
AAGTCA	-1.84	0.0672
AAGTCC	1.68	0.0931
AAGTCG	0.777	0.4374
AAGTCT	-0.196	0.8444
AAGTGA	-1.3	0.1947
AAGTGC	-0.003	0.9973
AAGTGG	1.43	0.1536
AAGTGT	-0.109	0.9135
AAGTTA	0.277	0.7822
AAGTTC	-1.86	0.0642
AAGTTG	0.885	0.3767
AAGTTT	0.691	0.4901
AATAAA	0.347	0.7289
AATAAC	0.379	0.705
AATAAG	0.291	0.7711
AATAAT	-1.03	0.3033
AATACA	-0.472	0.6374
AATACC	-0.063	0.9498
AATACG	-0.155	0.8768
AATACT	0.603	0.547
AATAGA	-0.486	0.6272
AATAGC	-0.183	0.8549
AATAGG	1.28	0.2001
AATAGT	-0.221	0.8248
AATATA	-0.676	0.4994
AATATC	-1.1	0.2709
AATATG	1.05	0.2937
AATATT	0.868	0.3858
AATCAA	0.101	0.9194
AATCAC	0.024	0.9807
AATCAG	-0.209	0.8348
AATCAT	0.086	0.9314
AATCCA	-0.337	0.736
AATCCC	1.27	0.2057
AATCCG	-2.45	0.0147
AATCCT	0.207	0.8362
AATCGA	0.108	0.9139
AATCGC	1.06	0.2883
AATCGG	1.65	0.0994
AATCGT	1.08	0.2806
AATCTA	0.202	0.8398
AATCTC	0.551	0.5823
AATCTG	-1.23	0.219
AATCTT	0.241	0.8094
AATGAA	-0.527	0.5987
AATGAC	-0.398	0.6912
AATGAG	-0.205	0.8374
AATGAT	1.47	0.1419
AATGCA	-0.56	0.5759
AATGCC	0.029	0.977
AATGCG	-0.67	0.503
AATGCT	0.527	0.5983
AATGGA	0.464	0.6427
AATGGC	-0.252	0.8014
AATGGG	0.772	0.4405
AATGGT	-1.05	0.2946
AATGTA	0.961	0.3371
AATGTC	0.58	0.5626
AATGTG	-0.624	0.5329
AATGTT	-0.894	0.3722
AATTAA	1.48	0.1395
AATTAC	-2.78	0.0057
AATTAG	-1.07	0.2859
AATTAT	1.58	0.115
AATTCA	-0.245	0.8066
AATTCC	0.119	0.9053
AATTCG	0.829	0.4077
AATTCT	-0.188	0.8507
AATTGA	0.31	0.7569
AATTGC	-0.298	0.7658
AATTGG	-0.039	0.9689
AATTGT	0.252	0.8014
AATTTA	-1.17	0.2425
AATTTC	-1.15	0.2512
AATTTG	1.36	0.1753
AATTTT	0.81	0.4186
ACAAAA	-0.217	0.8281
ACAAAC	1.66	0.099
ACAAAG	-1.98	0.0483
ACAAAT	0.504	0.6149
ACAACA	-0.281	0.7792
ACAACC	-0.34	0.734
ACAACG	-3.23	0.0013
ACAACT	2.11	0.036
ACAAGA	-0.881	0.3788
ACAAGC	-0.897	0.3704
ACAAGG	-0.606	0.5452
ACAAGT	2.56	0.0108
ACAATA	2.39	0.0176
ACAATC	0.977	0.3292
ACAATG	-1.57	0.1178
ACAATT	-1.42	0.1564
ACACAA	-0.755	0.4511
ACACAC	0.741	0.4595
ACACAG	-0.165	0.8689
ACACAT	-0.568	0.5708
ACACCA	-1.03	0.3055
ACACCC	0.993	0.3216
ACACCG	0.328	0.7431
ACACCT	-0.293	0.7695
ACACGA	0.36	0.7191
ACACGC	0.105	0.9166
ACACGG	-0.814	0.4161
ACACGT	0.424	0.6716
ACACTA	0.466	0.6414
ACACTC	0.819	0.4137
ACACTG	-1.37	0.1709
ACACTT	0.267	0.7895
ACAGAA	0.448	0.6542
ACAGAC	-0.469	0.6393
ACAGAG	-0.123	0.9023
ACAGAT	0.145	0.8845
ACAGCA	0.087	0.9306
ACAGCC	-0.611	0.5417
ACAGCG	-0.103	0.9184
ACAGCT	0.571	0.5687
ACAGGA	1.27	0.2037
ACAGGC	0.179	0.8577
ACAGGG	-0.507	0.6127
ACAGGT	-1.04	0.2999
ACAGTA	1.02	0.3082
ACAGTC	-0.726	0.4682
ACAGTG	-0.358	0.7202
ACAGTT	-0.022	0.9827
ACATAA	0.299	0.7655
ACATAC	0.805	0.4213
ACATAG	-0.269	0.7883
ACATAT	-1.47	0.1436
ACATCA	0.182	0.8557
ACATCC	-1.09	0.2768
ACATCG	1	0.3184
ACATCT	-0.144	0.8855
ACATGA	1.05	0.2927
ACATGC	-2.16	0.0317
ACATGG	0.257	0.7974
ACATGT	0.823	0.4111
ACATTA	1.85	0.0653
ACATTC	-0.956	0.3398
ACATTG	0.862	0.3896
ACATTT	-1.51	0.1333
ACCAAA	-0.407	0.6841
ACCAAC	1.54	0.1252
ACCAAG	0.265	0.791
ACCAAT	-1.37	0.1721
ACCACA	1.19	0.2356
ACCACC	1.16	0.2474
ACCACG	-2.04	0.0422
ACCACT	-1.48	0.1402
ACCAGA	0.306	0.7597
ACCAGC	0.835	0.4043
ACCAGG	-0.363	0.7171
ACCAGT	-0.838	0.4026
ACCATA	-0.753	0.4523
ACCATC	0.899	0.3695
ACCATG	-0.165	0.8692
ACCATT	-0.101	0.9195
ACCCAA	0.264	0.792
ACCCAC	-0.027	0.9786
ACCCAG	-0.561	0.5753
ACCCAT	0.433	0.6651
ACCCCA	-0.925	0.3558
ACCCCC	1.8	0.0735
ACCCCG	0.916	0.3606
ACCCCT	-1.34	0.1818
ACCCGA	-0.276	0.783
ACCCGC	1.35	0.1791
ACCCGG	-0.957	0.3393
ACCCGT	-0.625	0.5322
ACCCTA	2.33	0.0206
ACCCTC	-0.59	0.5553
ACCCTG	-1.51	0.1319
ACCCTT	0	0.9999
ACCGAA	1.32	0.1886
ACCGAC	-0.01	0.9923
ACCGAG	1.17	0.2442
ACCGAT	0.546	0.5857
ACCGCA	1.73	0.0849
ACCGCC	-0.376	0.7073
ACCGCG	0.578	0.5634
ACCGCT	1.53	0.1282
ACCGGA	2.99	0.0031
ACCGGC	1.78	0.0756
ACCGGG	0.197	0.8436
ACCGGT	-2.09	0.0369
ACCGTA	1.67	0.096
ACCGTC	-0.998	0.319
ACCGTG	0.682	0.4958
ACCGTT	-0.172	0.8634
ACCTAA	0.018	0.9859
ACCTAC	-1.26	0.2103
ACCTAG	-0.024	0.9807
ACCTAT	1.53	0.1265
ACCTCA	-1.09	0.2749
ACCTCC	-1.3	0.196
ACCTCG	0.292	0.7702
ACCTCT	2.53	0.0119
ACCTGA	1	0.3177
ACCTGC	-0.546	0.5856
ACCTGG	2.11	0.0355
ACCTGT	-2.46	0.0142
ACCTTA	-1.13	0.261
ACCTTC	2.18	0.0302
ACCTTG	0.781	0.4351
ACCTTT	-1.74	0.0822
ACGAAA	0.283	0.7775
ACGAAC	-0.442	0.659
ACGAAG	0.712	0.4773
ACGAAT	0.735	0.4631
ACGACA	0.509	0.6114
ACGACC	-0.766	0.4443
ACGACG	1.3	0.1954
ACGACT	0.578	0.5639
ACGAGA	-0.816	0.4149
ACGAGC	0.839	0.4021
ACGAGG	1.19	0.2349
ACGAGT	-0.542	0.5884
ACGATA	0.946	0.3451
ACGATC	1.1	0.2728
ACGATG	-0.254	0.7998
ACGATT	1.12	0.2646
ACGCAA	-0.665	0.5067
ACGCAC	-0.234	0.8153
ACGCAG	1.35	0.1774
ACGCAT	0.576	0.5649
ACGCCA	0.786	0.4328
ACGCCC	-0.371	0.7106
ACGCCG	-0.615	0.5387
ACGCCT	0.247	0.8051
ACGCGA	2.43	0.0159
ACGCGC	0.163	0.8703
ACGCGG	1.45	0.1492
ACGCGT	1.3	0.1964
ACGCTA	-0.039	0.9688
ACGCTC	0.239	0.8115
ACGCTG	1.11	0.2661
ACGCTT	0.28	0.7797
ACGGAA	0.1	0.9202
ACGGAC	-0.334	0.739
ACGGAG	0.04	0.9679
ACGGAT	0.202	0.8404
ACGGCA	0.586	0.5585
ACGGCC	0.738	0.4609
ACGGCG	1.2	0.2304
ACGGCT	0.308	0.7583
ACGGGA	1	0.3165
ACGGGC	0.495	0.6207
ACGGGG	-0.063	0.9495
ACGGGT	0.451	0.6521
ACGGTA	1.03	0.3054
ACGGTC	-1.93	0.0546
ACGGTG	0.31	0.7568
ACGGTT	0.993	0.3214
ACGTAA	0.1	0.9205
ACGTAC	-0.68	0.4967
ACGTAG	0.277	0.7823
ACGTAT	-0.41	0.6823
ACGTCA	0.056	0.9552
ACGTCC	2.22	0.0272
ACGTCG	0.513	0.6084
ACGTCT	-2.32	0.0209
ACGTGA	0.011	0.9909
ACGTGC	1.12	0.2644
ACGTGG	0.795	0.4272
ACGTGT	-2.07	0.0392
ACGTTA	-0.727	0.4678
ACGTTC	0.398	0.6911
ACGTTG	0.135	0.8929
ACGTTT	1.27	0.2047
ACTAAA	-0.049	0.9613
ACTAAC	-0.306	0.7596
ACTAAG	-0.588	0.5566
ACTAAT	1.34	0.1804
ACTACA	0.253	0.8003
ACTACC	-2.33	0.0203
ACTACG	1.12	0.2652
ACTACT	1.56	0.1208
ACTAGA	-0.503	0.6156
ACTAGC	1.34	0.182
ACTAGG	-0.657	0.5117
ACTAGT	-0.248	0.8042
ACTATA	0.239	0.8116
ACTATC	1.48	0.139
ACTATG	-0.419	0.6758
ACTATT	-1.31	0.1906
ACTCAA	0.875	0.3822
ACTCAC	-1.06	0.2923
ACTCAG	-0.239	0.8109
ACTCAT	0.7	0.4844
ACTCCA	1.37	0.1715
ACTCCC	-0.554	0.5799
ACTCCG	-1.18	0.2401
ACTCCT	-0.265	0.7911
ACTCGA	0.561	0.5753
ACTCGC	0.315	0.7527
ACTCGG	1.38	0.1702
ACTCGT	-0.143	0.8863
ACTCTA	-0.071	0.9437
ACTCTC	2.26	0.0243
ACTCTG	-1.55	0.1223
ACTCTT	-0.271	0.7863
ACTGAA	2.25	0.025
ACTGAC	0.467	0.6409
ACTGAG	-1.94	0.0532
ACTGAT	-1.12	0.2648
ACTGCA	0.676	0.4994
ACTGCC	-0.683	0.4951
ACTGCG	-1.02	0.3103
ACTGCT	0.435	0.6641
ACTGGA	0.524	0.6008
ACTGGC	0.837	0.4032
ACTGGG	-1.17	0.2419
ACTGGT	-0.139	0.8899
ACTGTA	0.632	0.5281
ACTGTC	-1.31	0.1905
ACTGTG	-0.14	0.8887
ACTGTT	0.832	0.4063
ACTTAA	0.54	0.5898
ACTTAC	-0.14	0.8887
ACTTAG	0.713	0.4764
ACTTAT	-1.26	0.2092
ACTTCA	-1.24	0.2149
ACTTCC	-0.18	0.8576
ACTTCG	0.322	0.748
ACTTCT	1.63	0.1034
ACTTGA	1.4	0.1625
ACTTGC	0.227	0.8202
ACTTGG	-0.003	0.9978
ACTTGT	-1.53	0.1266
ACTTTA	0.699	0.4855
ACTTTC	-0.977	0.3292
ACTTTG	0.208	0.8355
ACTTTT	-0.083	0.9341
AGAAAA	-0.289	0.7727
AGAAAC	1.17	0.2438
AGAAAG	-0.339	0.735
AGAAAT	-0.36	0.719
AGAACA	-0.897	0.3704
AGAACC	-0.117	0.9066
AGAACG	0.803	0.4225
AGAACT	0.501	0.6164
AGAAGA	1.54	0.1236
AGAAGC	-0.83	0.4074
AGAAGG	0.024	0.9806
AGAAGT	-1.13	0.2577
AGAATA	0.244	0.8071
AGAATC	-1.52	0.1297
AGAATG	-2.14	0.0331
AGAATT	2.89	0.0042
AGACAA	0.295	0.768
AGACAC	-0.908	0.3645
AGACAG	1.53	0.1277
AGACAT	-1.55	0.1227
AGACCA	-1.3	0.1951
AGACCC	-0.834	0.4052
AGACCG	0.852	0.3949
AGACCT	1.81	0.072
AGACGA	0.111	0.9117
AGACGC	1.46	0.1444
AGACGG	0.935	0.3504
AGACGT	-1.6	0.1115
AGACTA	0.003	0.998
AGACTC	1.77	0.0784
AGACTG	-1.77	0.0771
AGACTT	0.218	0.8279
AGAGAA	-0.832	0.4062
AGAGAC	-0.504	0.6144
AGAGAG	-0.174	0.862
AGAGAT	1.78	0.0769
AGAGCA	0.737	0.462
AGAGCC	-0.241	0.8098
AGAGCG	0.275	0.7838
AGAGCT	-0.847	0.3976
AGAGGA	-0.264	0.7916
AGAGGC	-0.979	0.3282
AGAGGG	0.341	0.7332
AGAGGT	1.01	0.3115
AGAGTA	-0.509	0.6108
AGAGTC	1.48	0.1411
AGAGTG	-1.34	0.1827
AGAGTT	0.345	0.7306
AGATAA	-0.076	0.9396
AGATAC	-0.429	0.6685
AGATAG	1.64	0.103
AGATAT	-0.908	0.3647
AGATCA	0.692	0.4894
AGATCC	1.39	0.1661
AGATCG	-0.776	0.4384
AGATCT	-1.69	0.0928
AGATGA	0.866	0.3873
AGATGC	0.151	0.8804
AGATGG	-0.51	0.6105
AGATGT	-0.431	0.6666
AGATTA	-0.818	0.4138
AGATTC	0.533	0.5942
AGATTG	-0.996	0.3199
AGATTT	0.904	0.3665
AGCAAA	-0.439	0.6607
AGCAAC	-0.176	0.8602
AGCAAG	-0.309	0.7572
AGCAAT	0.896	0.3711
AGCACA	-0.683	0.4951
AGCACC	-0.772	0.4408
AGCACG	-0.103	0.9183
AGCACT	1.38	0.1694
AGCAGA	-0.097	0.9229
AGCAGC	2.59	0.0099
AGCAGG	-2.29	0.0224
AGCAGT	0.01	0.9922
AGCATA	1.46	0.1464
AGCATC	0.521	0.6027
AGCATG	-1.35	0.1793
AGCATT	-0.653	0.5143
AGCCAA	1.12	0.262
AGCCAC	-1.61	0.1075
AGCCAG	0.104	0.9174
AGCCAT	0.263	0.7926
AGCCCA	-2.15	0.0325
AGCCCC	2.99	0.003
AGCCCG	0.571	0.5687
AGCCCT	-0.769	0.4422
AGCCGA	-0.302	0.7631
AGCCGC	0.026	0.9792
AGCCGG	0.865	0.3879
AGCCGT	2.25	0.0251
AGCCTA	-0.803	0.4227
AGCCTC	0.994	0.3209
AGCCTG	-1.16	0.2467
AGCCTT	0.904	0.3669
AGCGAA	1.96	0.0515
AGCGAC	1.04	0.2989
AGCGAG	-0.742	0.4585
AGCGAT	1.13	0.2575
AGCGCA	0.824	0.4104
AGCGCC	0.966	0.3349
AGCGCG	-0.179	0.8581
AGCGCT	0.684	0.4944
AGCGGA	-0.785	0.433
AGCGGC	0.546	0.5855
AGCGGG	2.05	0.0408
AGCGGT	-0.432	0.666
AGCGTA	-0.6	0.549
AGCGTC	-0.563	0.5741
AGCGTG	1.05	0.2947
AGCGTT	1.17	0.2443
AGCTAA	0.562	0.5747
AGCTAC	0.032	0.9741
AGCTAG	-0.527	0.5987
AGCTAT	-0.091	0.9275
AGCTCA	0.509	0.6112
AGCTCC	-0.302	0.7632
AGCTCG	-1.2	0.231
AGCTCT	0.39	0.6966
AGCTGA	-0.006	0.9954
[truncated: 3,463 more rows]
