# Supplementary material for: The PRC2-binding long non-coding RNAs in human and mouse genomes are associated with predictive sequence features
Source: Sci Rep. 2017 Jan 31;7:41669. doi: 10.1038/srep41669 (PMC5282597; doi:10.1038/srep41669)
Supplement: Supplementary Dataset 5 [file srep41669-s6.xls]

## Sheet: mESC_lncRNAs
# Mouse lncRNA loci and their prediction scores by different prediction models.
# Genome Assembly: mm9 (0-based coordinates)
# RCSs: RNA contact sites of EZH2 obtained from Kaneko et al 2013
mESC lncRNAs					Prediction scores			Overlap with PAR-CLIP-seq data
chrom	chromStart	chromEnd	strand	label	Non-blind CV method	Fully blind method	Model trained by human lncRNAs	Number of RCSs	Number of RCSs (use the set of 6784 RCSs)
chr1	23262601	23276830	+	PRC2-positive	-0.1609	-0.5576	0.7976	0	0
chr1	36055178	36075778	-	PRC2-positive	-0.7088	-0.9129	0.2833	0	0
chr1	63163022	63180223	+	PRC2-positive	-0.7181	-1.0661	0.6487	1	1
chr1	72281532	72299372	-	PRC2-positive	0.4314	0.0528	0.4729	4	2
chr1	90355378	90366329	+	PRC2-positive	-0.8203	-1.2088	-0.4811	0	0
chr1	138442535	138520766	-	PRC2-positive	-0.3495	-0.4472	0.5668	3	1
chr1	138570106	138632310	+	PRC2-positive	-0.3744	-0.564	0.6934	2	1
chr1	173250733	173259306	-	PRC2-positive	-0.2153	-0.7486	0.0392	0	0
chr1	183142655	183163206	+	PRC2-positive	-0.6855	-1.2424	0.1092	0	0
chr1	183783305	183834531	+	PRC2-positive	0.2076	0.1028	0.6101	1	0
chr10	6081899	6105500	+	PRC2-positive	0.1966	-0.281	0.4693	1	0
chr10	59371323	59385103	+	PRC2-positive	-0.8812	-1.3815	0.6133	0	0
chr10	62812865	62831016	-	PRC2-positive	-0.0783	-0.6417	-0.1856	0	0
chr10	66349795	66378261	-	PRC2-positive	-0.1483	-0.4575	0.6369	0	0
chr10	66382640	66387791	+	PRC2-positive	-0.1158	-0.8842	0.381	0	0
chr10	66559715	66647841	+	PRC2-positive	0.0057	0.0437	0.8018	11	5
chr10	84005220	84022896	-	PRC2-positive	-0.3063	-0.6757	-0.1192	0	0
chr10	96082443	96096696	+	PRC2-positive	-0.0603	-0.5116	0.3017	1	0
chr11	3538124	3554450	+	PRC2-positive	-0.4716	-0.6217	-0.0267	1	0
chr11	6748266	6818192	-	PRC2-positive	-0.183	-0.3326	0.5652	0	0
chr11	22510174	22522025	+	PRC2-positive	-0.1468	-0.5729	0.3288	0	0
chr11	33414449	33450750	+	PRC2-positive	-0.5798	-0.7448	0.6503	0	0
chr11	50994910	51050704	-	PRC2-positive	-0.4479	-0.7368	0.8042	1	0
chr11	69184156	69201732	+	PRC2-positive	-0.1512	-0.6647	-0.0928	0	0
chr11	82588506	82594501	-	PRC2-positive	-1.1601	-1.5136	-0.537	0	0
chr11	97457179	97487074	-	PRC2-positive	-0.1291	-0.4176	0.5719	2	1
chr11	112898723	113062945	-	PRC2-positive	-0.374	-0.3959	0.9467	2	1
chr11	116936833	116948799	+	PRC2-positive	-0.095	-0.6667	0.2644	1	0
chr12	3406749	3425850	-	PRC2-positive	-0.7647	-0.9659	-0.0222	0	0
chr12	12876191	12918398	-	PRC2-positive	-0.1753	-0.236	0.6938	0	0
chr12	55401760	55418611	-	PRC2-positive	-0.0793	-0.5687	0.1777	0	0
chr12	81217571	81233910	+	PRC2-positive	0.0813	-0.3429	-0.013	1	0
chr12	88216446	88221647	-	PRC2-positive	-0.5087	-1.3229	-1.0591	0	0
chr12	110738119	110769295	-	PRC2-positive	-0.0595	-0.0785	0.8287	0	0
chr13	58474387	58487288	-	PRC2-positive	0.1864	-0.0841	0.483	0	0
chr13	64018564	64082570	-	PRC2-positive	0.2097	-0.0273	0.5323	0	0
chr13	65338066	65365992	-	PRC2-positive	-0.0603	-0.5511	1.0241	0	0
chr13	73472570	73483846	+	PRC2-positive	-0.4568	-0.9167	-0.4316	0	0
chr13	98221097	98480773	+	PRC2-positive	-0.2196	-0.3003	1.0357	3	3
chr13	99868422	99908973	+	PRC2-positive	0.0439	-0.0371	0.7075	0	0
chr13	108825896	108833335	-	PRC2-positive	-0.0708	-0.738	-0.3759	0	1
chr14	20893693	20903726	-	PRC2-positive	-0.1639	-0.5151	0.7037	0	0
chr14	22267794	22319045	-	PRC2-positive	-0.4991	-0.7825	0.7984	1	1
chr14	28231576	28242027	-	PRC2-positive	-0.0264	-0.457	0.0853	1	0
chr14	62233110	62313228	-	PRC2-positive	0.0762	0.0565	1.2121	4	0
chr14	76912476	76931702	-	PRC2-positive	-0.4982	-0.9803	0.0928	1	1
chr14	78924114	78938125	-	PRC2-positive	0.0595	-0.5129	0.5814	0	0
chr14	106250820	106261843	-	PRC2-positive	-0.0758	-0.7892	0.3146	1	0
chr15	36303956	36314683	+	PRC2-positive	-0.8173	-1.1791	0.411	0	0
chr15	38313380	38324128	+	PRC2-positive	-0.5506	-0.8859	-0.1014	0	0
chr15	55095971	55102647	+	PRC2-positive	-1.1717	-1.599	0.0477	0	0
chr15	61861573	62107600	+	PRC2-positive	-0.4168	-0.5268	0.8028	57	29
chr15	73227423	73257474	-	PRC2-positive	-0.2525	-0.4569	0.3818	0	0
chr15	77164449	77201325	+	PRC2-positive	-0.6287	-0.9408	0.9368	0	0
chr15	92832125	92840751	+	PRC2-positive	-0.5686	-1.2602	-0.013	0	0
chr15	96000804	96028598	+	PRC2-positive	-0.4716	-0.7533	0.3341	0	0
chr16	4867321	4874772	-	PRC2-positive	0.1518	-0.5627	-0.3963	1	0
chr16	31321191	31333486	+	PRC2-positive	-0.91	-1.4013	0.1565	0	0
chr16	98217940	98252341	+	PRC2-positive	0.0546	-0.1763	0.8551	2	1
chr17	15357375	15385701	-	PRC2-positive	-0.4054	-0.7509	0.5351	0	0
chr17	21653416	21665717	-	PRC2-positive	-0.3348	-1.0073	-0.9477	0	0
chr17	22919266	22955067	-	PRC2-positive	-0.7087	-1.2051	0.3392	1	0
chr17	29183002	29217681	-	PRC2-positive	-0.5317	-0.7309	0.6913	0	0
chr17	31687434	31696010	-	PRC2-positive	-0.2075	-0.7441	-0.0638	0	0
chr17	66802919	66834745	-	PRC2-positive	-0.4907	-0.6629	0.7107	2	1
chr17	71178443	71190793	+	PRC2-positive	-0.4152	-0.6599	0.1499	0	0
chr18	13113252	13128569	-	PRC2-positive	-0.1112	-0.5755	0.4606	0	0
chr18	61798875	61805806	+	PRC2-positive	-0.6505	-1.3527	-0.1563	0	0
chr18	65723990	65739610	-	PRC2-positive	-0.5312	-1.0892	0.2006	0	0
chr19	5771424	5848475	-	PRC2-positive	-0.4736	-0.3469	0.4892	60	56
chr19	6268792	6276607	-	PRC2-positive	0.2182	-0.4876	0.1181	0	0
chr19	23068396	23190256	-	PRC2-positive	-0.1563	-0.3039	0.9159	1	1
chr19	29582017	29596693	-	PRC2-positive	-0.578	-1.0495	0.7242	1	1
chr2	10237648	10287591	-	PRC2-positive	-0.2695	-0.3729	0.8023	0	0
chr2	71576217	71603818	+	PRC2-positive	-0.9362	-1.0409	1.1733	0	0
chr2	72818942	72826893	+	PRC2-positive	-0.889	-1.6294	0.0661	0	0
chr2	116788394	116804195	-	PRC2-positive	-0.6866	-1.0575	0.4998	0	0
chr2	117781719	117937595	-	PRC2-positive	-0.0609	-0.0286	0.9724	0	0
chr2	143963319	143984245	-	PRC2-positive	-0.5058	-0.5592	0.4873	1	1
chr2	153163619	153170845	-	PRC2-positive	-1.0307	-1.8384	-0.666	0	0
chr3	19179898	19216399	+	PRC2-positive	-0.5682	-0.7265	1.0535	1	1
chr3	34561991	34579667	+	PRC2-positive	0.2571	-0.159	0.7747	1	0
chr3	37543522	37613073	+	PRC2-positive	0.3465	0.2146	0.848	0	0
chr3	41143422	41359623	-	PRC2-positive	-0.2891	-0.3029	0.9951	1	0
chr3	87757294	87774970	-	PRC2-positive	0.0209	-0.5735	-0.3787	0	0
chr3	88323144	88335770	-	PRC2-positive	-0.4134	-1.0071	0.2109	1	1
chr3	95443574	95462543	-	PRC2-positive	-0.9853	-1.5064	0.2508	0	0
chr3	96205367	96217943	-	PRC2-positive	-0.1049	-0.502	0.1022	2	2
chr4	8562575	8575715	-	PRC2-positive	0.1628	-0.2177	0.5574	0	0
chr4	11102286	11118421	-	PRC2-positive	0.3263	-0.1609	0.8946	0	0
chr4	33338917	33378389	+	PRC2-positive	-0.3215	-0.5622	0.4515	0	0
chr4	101010947	101032148	-	PRC2-positive	-0.2712	-0.5198	1.0058	0	0
chr4	116790372	116797823	-	PRC2-positive	-0.1019	-0.5524	-0.2663	2	1
chr4	126710639	126721240	-	PRC2-positive	-0.0272	-0.5873	-0.1691	2	2
chr4	128727331	128735227	-	PRC2-positive	-0.4039	-1.1259	0.0671	0	0
chr4	136929288	136949039	+	PRC2-positive	-0.5984	-1.2309	0.8274	0	0
chr4	141100988	141106639	+	PRC2-positive	-0.3017	-0.9802	0.2288	0	0
chr4	145000940	145148666	-	PRC2-positive	0.0749	-0.0255	0.5439	5	4
chr4	154020158	154031159	-	PRC2-positive	-0.2865	-0.7724	-0.3985	0	0
chr5	22801057	22939737	-	PRC2-positive	0.5293	0.3193	0.7034	2	0
chr5	30550466	30559008	-	PRC2-positive	0.2908	-0.4197	0.1233	0	0
chr5	67854953	67869154	+	PRC2-positive	-0.7261	-1.1934	0.5191	0	0
chr5	92548500	92566401	-	PRC2-positive	-0.0166	-0.1309	0.5442	0	0
chr5	104119839	104139797	+	PRC2-positive	-0.6053	-0.7155	0.235	0	0
chr5	106982441	107045717	-	PRC2-positive	-0.0588	-0.1769	0.8489	0	0
chr5	113741098	113763592	-	PRC2-positive	-0.8138	-1.3138	0.2585	1	2
chr5	123582741	123588117	-	PRC2-positive	-0.2134	-0.9605	0.0064	1	0
chr5	124667540	124700029	-	PRC2-positive	-0.4685	-0.7706	0.7985	0	0
chr5	144165313	144172506	+	PRC2-positive	-0.1715	-0.7177	0.7539	0	0
chr6	35201797	35217831	+	PRC2-positive	-0.1722	-0.4618	0.8795	0	0
chr6	52046804	52072744	+	PRC2-positive	-0.1236	-0.4662	0.3431	0	0
chr6	67155507	67216941	-	PRC2-positive	-0.1262	-0.0804	0.7138	1	1
chr6	82560885	82591411	+	PRC2-positive	-0.2267	-0.6245	-0.04	0	0
chr6	82608222	82669023	-	PRC2-positive	-0.2308	-0.4648	1.0418	0	0
chr6	83832885	83842886	-	PRC2-positive	-1.0297	-1.4562	-0.4627	0	0
chr6	86425509	86450160	+	PRC2-positive	-0.8102	-1.0245	0.1382	1	0
chr6	86477308	86537554	+	PRC2-positive	-0.2344	-0.3482	0.514	1	1
chr6	116092273	116144199	-	PRC2-positive	0.2169	-0.1519	0.929	1	0
chr6	125330523	125410249	+	PRC2-positive	-0.3829	-0.5357	0.765	1	0
chr6	134875723	134931975	+	PRC2-positive	-0.2016	-0.4442	0.6251	1	1
chr7	4827339	4863315	-	PRC2-positive	-0.4272	-0.6494	0.7977	1	1
chr7	6210339	6229115	+	PRC2-positive	-0.1907	-0.4268	0.1623	0	0
chr7	28588158	28617009	+	PRC2-positive	-0.3763	-0.6544	0.7022	0	0
chr7	28778208	28800409	-	PRC2-positive	0.1692	-0.116	0.9815	0	0
chr7	46806056	46831164	+	PRC2-positive	0.2589	-0.1695	0.3883	0	0
chr7	50509138	50526856	+	PRC2-positive	-0.7118	-0.6674	0.2737	0	0
chr7	71093985	71115142	+	PRC2-positive	-0.3388	-0.6995	-0.1089	0	0
chr7	80686850	80704770	-	PRC2-positive	0.4498	0.1373	0.6748	1	0
chr7	88668947	88677948	+	PRC2-positive	-0.7005	-1.2895	-0.2182	0	0
chr7	91558474	91733625	+	PRC2-positive	0.0295	-0.2166	0.8874	0	0
chr7	118248832	118267766	-	PRC2-positive	-1.1344	-1.5767	0.5069	0	0
chr7	134620706	134626739	+	PRC2-positive	-0.9034	-1.8562	0.495	1	0
chr7	134779840	134840591	+	PRC2-positive	0.0149	-0.2861	0.6871	0	1
chr8	44232163	44266991	-	PRC2-positive	-0.1634	-0.1898	0.7664	8	3
chr8	71891609	71924060	-	PRC2-positive	-0.4176	-0.8162	0.8901	0	0
chr8	74473444	74496948	+	PRC2-positive	-0.7535	-0.8316	0.7344	3	3
chr8	125031409	125075960	-	PRC2-positive	-0.4288	-0.6059	0.9139	4	2
chr9	31834944	32015745	+	PRC2-positive	-0.2771	-0.2619	1.2543	4	2
chr9	58301466	58323783	+	PRC2-positive	-0.3328	-0.6622	0.2951	0	0
chr9	70017792	70045355	-	PRC2-positive	-0.4788	-0.8311	0.2316	1	0
chr9	75316022	75342632	+	PRC2-positive	-0.4452	-0.6431	0.4564	1	0
chr9	118291592	118324230	-	PRC2-positive	-0.5811	-0.6888	0.7144	0	0
chrX	20374612	20407063	+	PRC2-positive	-0.2488	-0.5679	0.4693	0	0
chrX	35825524	35877700	+	PRC2-positive	0.2087	0.1756	0.8099	1	0
chrX	47893702	47996700	+	PRC2-positive	-0.0678	-0.2813	0.8293	5	3
chrX	72966143	73011019	-	PRC2-positive	-0.1331	-0.6041	0.0649	0	0
chrX	93154122	93164481	-	PRC2-positive	-0.2314	-1.0388	0.3883	0	0
chrX	98680219	98718445	-	PRC2-positive	-0.4868	-0.7732	0.1035	0	0
chrX	100676169	100710920	+	PRC2-positive	-0.1199	-0.2961	0.5942	2	1
chrX	102222493	102267068	-	PRC2-positive	0.0386	0.1257	0.9726	0	0
chrX	135880774	135891525	-	PRC2-positive	0.6998	-0.2327	0.0637	0	0
chrX	146827708	146913398	-	PRC2-positive	-0.3042	-0.4227	0.792	1	0
chrX	148720660	148763177	-	PRC2-positive	-0.2523	-0.3541	0.6714	1	1
chr1	6269674	6279350	+	PRC2-negative	-1.5341	-1.1403	-0.1685	0	0
chr1	13058311	13099826	+	PRC2-negative	-0.8469	-0.6358	1.0294	0	0
chr1	15781041	15788867	+	PRC2-negative	-1.4005	-1.3018	-0.3365	0	0
chr1	51671910	51682977	-	PRC2-negative	-1.4339	-1.1035	-0.3165	0	0
chr1	51796223	51804149	-	PRC2-negative	-1.379	-1.14	-0.5429	0	0
chr1	58443697	58449898	-	PRC2-negative	-1.5343	-0.8251	-0.1744	0	0
chr1	64331347	64354519	-	PRC2-negative	-0.7487	-0.6651	0.2318	0	0
chr1	74862804	74869747	+	PRC2-negative	-1.1916	-0.965	-0.2075	1	1
chr1	88339353	88345004	+	PRC2-negative	-1.8258	-1.8836	-0.8036	0	0
chr1	88382953	88405079	+	PRC2-negative	-1.171	-1.1304	0.2676	0	0
chr1	94077220	94091396	+	PRC2-negative	-1.4835	-1.283	-0.015	0	0
chr1	106960588	106979221	-	PRC2-negative	-0.4594	-0.4086	-0.0028	0	0
chr1	107866275	107887102	-	PRC2-negative	-0.2444	-0.1454	1.4839	0	0
chr1	120969630	120997581	+	PRC2-negative	-1.3876	-1.1436	0.5749	0	0
chr1	121197355	121214506	+	PRC2-negative	-1.2379	-1.2397	-0.0334	0	0
chr1	135988615	136001791	+	PRC2-negative	-0.8152	-0.8504	-0.0267	0	0
chr1	137482590	137625604	-	PRC2-negative	-0.3525	-0.3424	0.7691	0	0
chr1	162965308	162970704	+	PRC2-negative	-1.6863	-1.3565	-0.8153	10	10
chr1	166409456	166434750	-	PRC2-negative	-0.2962	-0.3008	1.093	0	0
chr1	173353315	173367449	-	PRC2-negative	-1.356	-1.103	-0.1014	0	0
chr1	183951155	183986156	+	PRC2-negative	-0.4483	-0.4148	1.0969	1	0
chr10	5950115	5958250	-	PRC2-negative	-1.573	-1.466	-0.124	1	0
chr10	8606682	8665783	+	PRC2-negative	-0.4041	-0.4468	0.742	0	0
chr10	21542514	21579890	+	PRC2-negative	-0.5035	-0.5897	0.6792	0	0
chr10	21688114	21710890	-	PRC2-negative	-1.3661	-1.2861	0.8059	0	0
chr10	24036614	24051790	+	PRC2-negative	-0.8626	-0.6051	0.5097	0	0
chr10	24269164	24276690	-	PRC2-negative	-1.2685	-1.3172	-0.7763	0	0
chr10	24333364	24338665	-	PRC2-negative	-1.893	-1.6494	-0.7901	0	0
chr10	39607281	39619520	-	PRC2-negative	-0.7256	-0.3578	0.4397	0	0
chr10	44108440	44122066	+	PRC2-negative	-1.4993	-1.4374	-0.4006	0	0
chr10	62347875	62374346	+	PRC2-negative	-0.495	-0.3551	0.5148	0	0
chr10	69819061	69871640	+	PRC2-negative	-0.9645	-0.8373	0.8897	0	0
chr10	75328978	75346254	-	PRC2-negative	-1.1139	-0.812	0.1809	0	0
chr10	76640928	76665854	-	PRC2-negative	-0.4471	-0.3068	0.4092	0	0
chr10	81066626	81073245	+	PRC2-negative	-0.8309	-0.2489	0.3547	0	0
chr10	81589291	81626369	+	PRC2-negative	-0.4635	-0.3021	0.6042	2	2
chr10	81680940	81704964	-	PRC2-negative	-0.8961	-0.6772	0.5983	0	0
chr10	81815295	81867346	+	PRC2-negative	-0.3568	-0.5786	0.8274	0	0
chr10	83181373	83249774	+	PRC2-negative	-0.2907	-0.2017	0.8369	4	1
chr10	94900848	94928059	+	PRC2-negative	-0.6051	-0.5889	0.5542	0	0
chr10	107856170	107882507	-	PRC2-negative	-0.315	-0.0729	0.5316	0	0
chr10	116814195	116920696	+	PRC2-negative	-0.2451	-0.3156	0.6344	0	0
chr10	122410470	122422593	-	PRC2-negative	-1.5744	-1.3561	0.1982	0	0
chr10	126818381	126856582	+	PRC2-negative	-0.4278	-0.3379	0.3382	0	0
chr11	5371699	5378600	-	PRC2-negative	-1.719	-1.3997	-1.0733	0	0
chr11	6421950	6429173	-	PRC2-negative	-0.9734	-0.8043	-0.0326	0	0
chr11	16490849	16497500	+	PRC2-negative	-1.3479	-1.0437	0.3621	0	0
chr11	16831924	16851121	-	PRC2-negative	-1.0542	-0.8589	0.1219	0	0
chr11	53592945	53637922	+	PRC2-negative	-0.8392	-0.7846	0.9171	0	0
chr11	58136881	58143829	-	PRC2-negative	-1.9011	-1.3434	-0.1613	0	0
chr11	58659806	58676282	+	PRC2-negative	-1.125	-0.8148	0.3191	1	0
chr11	72389056	72395707	+	PRC2-negative	-1.3917	-1.2067	0.101	0	0
chr11	76400206	76434732	-	PRC2-negative	-0.7865	-0.8067	0.5256	2	1
chr11	79549531	79575807	+	PRC2-negative	-0.6312	-0.4283	0.5249	0	0
chr11	87872567	87880978	-	PRC2-negative	-2.033	-1.6624	-0.556	0	0
chr11	95573398	95587949	+	PRC2-negative	-0.949	-0.9203	0.5507	2	1
chr11	97275904	97310538	+	PRC2-negative	-0.4245	-0.2646	0.7695	2	0
chr11	97505438	97522274	-	PRC2-negative	-0.9215	-0.7123	0.2339	0	0
chr11	102983498	102992949	-	PRC2-negative	-1.8522	-1.682	-0.8362	0	0
chr11	104304423	104329824	+	PRC2-negative	-0.6859	-0.5115	0.245	1	0
chr11	114679223	114697399	-	PRC2-negative	-1.001	-1.1505	0.2565	0	0
chr11	117835848	117842574	+	PRC2-negative	-1.7371	-1.3785	-0.1105	0	0
chr11	119250823	119286324	+	PRC2-negative	-0.7594	-0.9008	0.7758	0	0
chr11	119794848	119803349	-	PRC2-negative	-0.9051	-0.7848	0.3735	0	0
chr11	120041123	120052299	-	PRC2-negative	-0.0949	0.2242	0.4361	0	0
chr11	120079198	120130099	-	PRC2-negative	-0.9109	-1.0253	0.6181	1	1
chr12	4554377	4560302	-	PRC2-negative	-1.2428	-1.2316	0.4039	0	0
chr12	12181194	12189470	+	PRC2-negative	-1.5667	-1.143	-0.455	0	0
chr12	12768527	12849976	-	PRC2-negative	-0.2259	-0.2638	0.7467	0	0
chr12	52081954	52090280	-	PRC2-negative	-1.7611	-1.537	-0.778	0	0
chr12	52880691	52933444	-	PRC2-negative	-0.2806	-0.155	1.1154	3	2
chr12	53669891	53710742	-	PRC2-negative	-0.1293	0.0208	0.9737	0	0
chr12	55263435	55274861	+	PRC2-negative	-0.8263	-0.51	0.5783	0	0
chr12	72103831	72116875	-	PRC2-negative	-1.8522	-1.8333	0.5007	2	1
chr12	73789534	73799787	+	PRC2-negative	-1.4873	-1.4426	-0.1222	0	0
chr12	73838607	73862304	-	PRC2-negative	-0.7674	-0.9462	0.4701	0	0
chr12	76744946	76778372	+	PRC2-negative	-0.664	-0.6088	0.8117	0	0
chr12	77544396	77564122	+	PRC2-negative	-0.5613	-0.6492	0.2821	0	0
chr12	81719381	81731865	-	PRC2-negative	-1.6407	-1.4424	-0.1831	0	0
chr12	82098927	82127214	-	PRC2-negative	-0.5197	-0.4364	0.3831	0	0
chr12	85210776	85262127	-	PRC2-negative	-0.5166	-0.5474	0.7343	1	0
chr12	85567001	85577852	-	PRC2-negative	-0.7958	-0.9354	0.2693	0	0
chr12	88154775	88184372	+	PRC2-negative	-1.0818	-0.8268	0.495	0	0
chr12	88235623	88264465	+	PRC2-negative	-0.6466	-0.5721	0.5119	0	0
chr12	101768009	101774085	+	PRC2-negative	-1.4831	-1.5233	-0.4177	0	0
chr12	103151384	103157735	+	PRC2-negative	-1.0987	-0.7335	0.1679	0	0
chr12	110003267	110030901	-	PRC2-negative	-0.7144	-0.702	0.535	0	0
chr12	111824093	111838478	-	PRC2-negative	-0.9667	-0.9136	0.4272	0	0
chr13	3477099	3497843	+	PRC2-negative	-1.1936	-1.2501	0.8983	0	0
chr13	19611678	19620954	-	PRC2-negative	-1.15	-0.6546	0.0827	0	0
chr13	23517277	23523756	+	PRC2-negative	-1.3019	-1.1838	0.1098	4	3
chr13	23531412	23539742	-	PRC2-negative	-1.0104	-0.8446	0.7625	2	2
chr13	31736053	31781679	-	PRC2-negative	-0.3727	-0.34	0.6819	0	0
chr13	34186975	34210579	-	PRC2-negative	-1.4381	-1.211	0.5204	0	0
chr13	37525713	37534001	+	PRC2-negative	-1.0184	-0.9319	-0.3987	0	0
chr13	38757502	38767928	+	PRC2-negative	-1.2416	-1.0398	-0.1037	0	0
chr13	41337972	41379821	+	PRC2-negative	-0.075	0.02	0.8374	0	0
chr13	44752411	44803566	-	PRC2-negative	-0.5938	-0.4294	0.6772	0	0
chr13	48620881	48643532	-	PRC2-negative	-0.8522	-0.69	0.4956	1	1
chr13	52063366	52073395	+	PRC2-negative	-1.0094	-0.5357	0.3002	0	0
chr13	67201088	67214339	-	PRC2-negative	-0.93	-0.9095	-0.0338	1	0
chr13	67879158	67910559	+	PRC2-negative	-0.835	-0.6929	0.6624	0	0
chr13	67933908	67946184	-	PRC2-negative	-1.3779	-1.1148	-0.0338	0	0
chr13	70745305	70837331	+	PRC2-negative	-0.1148	0.016	0.822	1	1
chr13	81773236	81783062	+	PRC2-negative	-0.8452	-0.6913	0.4941	0	0
chr13	95613080	95640256	-	PRC2-negative	-0.3668	-0.2782	0.6651	0	0
chr13	98038567	98068079	-	PRC2-negative	-1.1212	-0.912	0.5635	0	1
chr13	98571740	98603323	+	PRC2-negative	-0.808	-0.6645	0.8734	0	0
chr13	107816494	107829620	+	PRC2-negative	-1.184	-0.8656	0.2508	0	0
chr13	110806479	110812755	-	PRC2-negative	-2.0144	-1.7835	-0.6531	0	0
chr13	114486579	114532455	-	PRC2-negative	-0.8903	-0.4038	0.7704	0	0
chr14	21437919	21464655	+	PRC2-negative	-0.532	-0.3607	0.4873	0	0
chr14	26093651	26208156	-	PRC2-negative	-0.4975	-0.4346	1.0804	0	0
chr14	33115109	33131171	-	PRC2-negative	-1.0408	-0.9755	0.4304	0	0
chr14	52864223	52878449	-	PRC2-negative	-1.3046	-1.1315	0.4519	0	0
chr14	55671782	55680316	-	PRC2-negative	-1.2673	-0.9097	-0.4188	0	0
chr14	65246251	65256052	-	PRC2-negative	-1.6473	-1.4007	-0.1301	0	0
chr14	65720391	65769859	+	PRC2-negative	0.1792	0.4395	0.5629	0	0
chr14	68645801	68655602	-	PRC2-negative	-2.028	-1.8533	0.0345	0	0
chr14	76226776	76237427	+	PRC2-negative	-1.0978	-0.9638	-0.0368	0	0
chr14	77006214	77063293	-	PRC2-negative	-0.6767	-0.4956	0.8018	0	0
chr14	99725709	99739560	-	PRC2-negative	-1.0451	-0.7902	0.3221	0	0
chr15	5969453	5994540	-	PRC2-negative	-0.9656	-0.9354	0.0517	2	0
chr15	12887454	12893205	-	PRC2-negative	-1.4947	-1.5163	-0.371	0	0
chr15	25252731	25262550	-	PRC2-negative	-1.1531	-0.8898	0.4421	0	0
chr15	32167515	32174353	-	PRC2-negative	-1.1363	-0.6371	0.3714	0	0
chr15	33966640	34004891	+	PRC2-negative	-0.6339	-0.6333	0.941	0	0
chr15	34076765	34107366	-	PRC2-negative	-0.6389	-0.4729	0.2665	0	0
chr15	36513390	36522441	-	PRC2-negative	-1.6784	-1.4488	0.0522	0	0
chr15	36867046	36875763	+	PRC2-negative	-1.3669	-1.1463	0.6462	0	0
chr15	38356816	38403741	-	PRC2-negative	-0.6877	-0.7709	0.7662	0	0
chr15	74507624	74519200	+	PRC2-negative	-1.4038	-1.4644	-0.0717	0	0
chr15	79038649	79050575	+	PRC2-negative	-1.0372	-0.6689	0.4989	0	0
chr15	79668349	79678675	-	PRC2-negative	-1.3157	-1.1034	-0.7698	0	0
chr15	79709499	79714700	-	PRC2-negative	-2.0516	-1.6456	0.447	0	0
chr15	79764480	79809909	+	PRC2-negative	-0.6217	-0.5975	1.0313	1	0
chr15	83181290	83197750	-	PRC2-negative	-0.6881	-0.5085	0.2253	0	0
chr15	83266263	83294664	-	PRC2-negative	-0.8776	-0.851	0.3682	2	0
chr15	85446779	85494839	+	PRC2-negative	-0.8867	-0.6244	0.6584	0	0
chr15	92174225	92201201	+	PRC2-negative	-0.5389	-0.6341	0.6835	0	0
chr15	96091427	96115684	-	PRC2-negative	-1.1893	-1.1388	0.714	1	1
chr15	96535396	96562322	+	PRC2-negative	-0.7949	-0.7192	0.8257	0	0
chr15	96984421	97000322	-	PRC2-negative	-0.6478	-0.4671	0.2378	0	0
chr15	97412271	97426372	-	PRC2-negative	-0.5987	-0.5533	0.3348	0	0
chr15	99706242	99721981	+	PRC2-negative	-0.7176	-0.3996	0.0263	0	0
chr16	4525146	4542122	-	PRC2-negative	-1.4011	-1.2021	0.2655	0	0
chr16	4585696	4594022	-	PRC2-negative	-1.203	-0.8652	-0.3351	0	1
chr16	8738781	8830148	+	PRC2-negative	-0.3913	-0.2688	0.7607	1	0
chr16	14803357	14819925	+	PRC2-negative	-1.2334	-1.112	0.0274	0	0
chr16	21794414	21815365	+	PRC2-negative	-0.8537	-0.6736	0.8209	0	0
chr16	25039486	25068912	+	PRC2-negative	-0.5408	-0.5331	0.666	0	0
chr16	25517036	25531362	+	PRC2-negative	-1.3156	-1.2537	0.5129	0	1
chr16	29681979	29700690	+	PRC2-negative	-1.431	-0.9347	0.4184	0	0
chr16	29942663	29948289	-	PRC2-negative	-1.3059	-1.3484	-0.3379	0	0
chr16	30691813	30701764	+	PRC2-negative	-1.3125	-1.1266	-0.2705	0	0
chr16	31597313	31639065	+	PRC2-negative	-0.5613	-0.5785	0.4019	0	0
chr16	32309934	32328234	+	PRC2-negative	-1.2392	-1.0994	0.3435	0	0
chr16	44717530	44724206	-	PRC2-negative	-1.8002	-1.5552	-0.7429	0	0
chr16	50715230	50841124	-	PRC2-negative	-0.3163	-0.1993	0.6081	0	0
chr16	59557119	59602070	-	PRC2-negative	-0.4314	-0.3548	1.0873	3	3
chr16	91174610	91200786	-	PRC2-negative	-1.1695	-1.1848	0.5002	0	0
chr16	94771049	94777424	-	PRC2-negative	-1.5578	-1.2621	-0.5137	0	0
chr16	95984885	95996381	-	PRC2-negative	-1.4691	-1.3921	0.0819	0	0
chr17	3103173	3114885	-	PRC2-negative	-1.1399	-1.0444	0.0327	0	0
chr17	3198867	3394643	+	PRC2-negative	-0.3044	-0.2294	0.8826	3	3
chr17	7025615	7033491	-	PRC2-negative	-1.2961	-0.9771	0.0066	0	0
chr17	13806766	13824342	-	PRC2-negative	-0.7167	-0.6543	0.4104	1	0
chr17	21785441	21801542	+	PRC2-negative	-0.8709	-0.8798	0.4607	0	0
chr17	21866966	21891392	+	PRC2-negative	-0.5431	-0.247	0.685	0	0
chr17	24153569	24169870	-	PRC2-negative	-0.8707	-0.5968	0.2215	0	0
chr17	26679594	26688270	-	PRC2-negative	-1.4581	-1.1848	0.1865	0	0
chr17	26799444	26804695	+	PRC2-negative	-1.7478	-1.4587	-0.1507	0	0
chr17	28921955	28933956	+	PRC2-negative	-1.6769	-1.2629	0.6221	0	0
chr17	33425192	33449090	-	PRC2-negative	-0.7425	-0.7115	0.6717	0	0
chr17	35080913	35090009	-	PRC2-negative	-1.372	-1.0352	0.143	1	1
chr17	36130716	36137617	+	PRC2-negative	-1.3638	-1.1368	-0.0962	0	0
chr17	38132216	38157667	+	PRC2-negative	-1.2016	-1.0676	0.5869	2	1
chr17	46972159	46997919	+	PRC2-negative	-0.6887	-0.6439	0.2236	0	0
chr17	71242332	71273533	+	PRC2-negative	-0.7807	-0.8049	0.4778	0	0
chr17	83915221	83927903	+	PRC2-negative	-1.0073	-0.682	0.2721	0	0
chr17	87674224	87682154	-	PRC2-negative	-1.6593	-1.1904	0.1808	0	0
chr17	88993213	89025839	-	PRC2-negative	-0.9329	-0.6996	0.8182	1	0
chr18	21081824	21102471	-	PRC2-negative	-0.4883	-0.3627	0.0124	0	0
chr18	30276693	30282219	-	PRC2-negative	-1.6309	-1.5396	-0.6708	0	0
chr18	35042391	35049362	-	PRC2-negative	-0.7523	-0.3578	-0.1152	0	0
chr18	36030260	36037983	-	PRC2-negative	-1.7923	-1.7487	-0.4673	0	0
chr18	38532124	38545543	-	PRC2-negative	-0.8169	-0.5551	0.2119	0	0
chr18	38776579	38841080	-	PRC2-negative	-0.6936	-0.682	0.4891	0	0
chr18	57124434	57134910	-	PRC2-negative	-0.8553	-0.8156	0.0441	1	0
chr18	61781409	61788685	-	PRC2-negative	-1.8403	-1.7624	-0.4115	0	0
chr18	69923409	69965360	-	PRC2-negative	-0.1321	-0.1873	0.5685	0	0
chr18	75491164	75504235	-	PRC2-negative	-1.1215	-1.109	0.322	0	0
chr18	75513061	75523889	-	PRC2-negative	-1.3911	-1.1972	0.6745	0	0
chr18	82858313	82872414	+	PRC2-negative	-0.8168	-0.5503	0.5602	0	0
chr18	82920013	82957014	+	PRC2-negative	-0.1986	-0.1013	0.4641	1	1
chr18	84735773	84760824	-	PRC2-negative	-0.528	-0.5957	0.7066	0	0
chr19	9056900	9062579	-	PRC2-negative	-1.6575	-1.3813	-0.8204	0	0
chr19	12079744	12088620	+	PRC2-negative	-0.283	-0.2599	0.5399	7	8
chr19	14731545	14757596	+	PRC2-negative	-1.7605	-1.9821	0.3935	0	0
chr19	14859320	14865671	-	PRC2-negative	-1.6027	-1.4233	-0.5275	0	0
chr19	38392795	38398771	-	PRC2-negative	-1.7123	-1.5028	-0.5687	0	0
chr19	53517902	53540753	+	PRC2-negative	-0.8366	-0.6391	-0.1696	0	0
chr19	54011402	54018978	-	PRC2-negative	-1.8295	-1.4359	-0.1276	0	0
chr19	57426514	57435165	-	PRC2-negative	-1.1229	-0.9527	1.0223	0	0
chr2	11456273	11464399	+	PRC2-negative	-1.4493	-1.2532	-0.7661	0	0
chr2	25182969	25188091	-	PRC2-negative	-1.0495	-0.5676	-0.3765	0	0
chr2	25980908	25989617	-	PRC2-negative	-0.9941	-0.623	0.109	0	0
chr2	27394710	27402186	+	PRC2-negative	-1.3293	-1.0608	0.2768	1	1
chr2	38522785	38531136	+	PRC2-negative	-1.2937	-1.0574	-0.4023	0	0
chr2	52228029	52249466	+	PRC2-negative	-1.2691	-1.0787	0.4582	0	0
chr2	59235154	59242518	-	PRC2-negative	-1.6826	-1.0816	-0.1418	0	0
chr2	71213825	71222426	-	PRC2-negative	-0.8039	-0.8443	-0.3852	0	0
chr2	75444517	75497268	-	PRC2-negative	-0.6039	-0.4761	0.8829	0	0
chr2	77146892	77155643	+	PRC2-negative	-1.1195	-0.5249	0.0544	0	0
chr2	83507342	83555118	-	PRC2-negative	-0.1489	-0.09	0.8012	0	0
chr2	104398942	104412968	+	PRC2-negative	-0.6352	-0.7072	0.5299	0	0
chr2	104640442	104659168	-	PRC2-negative	-0.547	-0.4726	1.0134	1	1
chr2	119412769	119435110	-	PRC2-negative	-0.2104	-0.1258	0.0926	0	0
chr2	120454052	120473855	+	PRC2-negative	-0.9297	-0.5133	0.3187	1	1
chr2	143988644	143993945	+	PRC2-negative	-1.1841	-0.7609	-0.7412	0	0
chr2	154235539	154248551	+	PRC2-negative	-1.3506	-1.2454	-0.2332	0	0
chr2	156211794	156219520	-	PRC2-negative	-0.7141	-0.468	0.0856	1	1
chr2	157236069	157249445	-	PRC2-negative	-1.5774	-0.9912	-0.2783	0	0
chr2	157408464	157426970	+	PRC2-negative	-0.2226	-0.1257	0.9393	0	0
chr2	158169019	158191295	-	PRC2-negative	-0.9811	-0.9551	0.2616	0	0
chr2	167197394	167212245	+	PRC2-negative	-1.5186	-1.1099	0.3544	0	0
chr2	168136094	168141295	-	PRC2-negative	-2.5725	-2.2663	-0.6153	0	0
chr2	168804719	168854970	+	PRC2-negative	-0.9002	-0.8614	1.0088	2	1
chr2	170029044	170034220	+	PRC2-negative	-1.2799	-1.1298	0.0844	0	0
chr2	172404144	172417095	+	PRC2-negative	-1.6608	-1.7881	-0.082	0	0
chr2	173105461	173126187	+	PRC2-negative	-0.7067	-0.4733	1.0648	0	0
chr2	179971165	179986382	+	PRC2-negative	-1.3486	-1.3735	0.0561	0	0
chr3	9067276	9106702	-	PRC2-negative	-0.8569	-0.6604	0.5638	0	0
chr3	19793698	19822899	+	PRC2-negative	-0.1098	-0.1686	0.453	0	0
chr3	21964898	21974524	-	PRC2-negative	-1.5687	-1.197	-0.1579	0	0
chr3	34643322	34682773	+	PRC2-negative	-0.5361	-0.2129	0.7162	1	1
chr3	35590822	35631823	-	PRC2-negative	-0.2701	-0.1561	0.2336	0	0
chr3	50998221	51006697	+	PRC2-negative	-0.3959	-0.2702	-0.202	0	0
chr3	51138642	51146693	-	PRC2-negative	-1.3905	-1.4696	0.8205	0	0
chr3	52192892	52211943	+	PRC2-negative	-0.6346	-0.6061	0.7119	0	0
chr3	65447635	65467693	-	PRC2-negative	-0.4298	-0.2404	0.6873	0	0
chr3	84609787	84618062	-	PRC2-negative	-1.2295	-1.2426	0.4113	0	0
chr3	86950094	86974795	-	PRC2-negative	-0.558	-0.7191	0.8776	0	0
chr3	86989407	87010820	-	PRC2-negative	-0.8387	-0.5279	-0.0223	0	0
chr3	88074744	88081145	-	PRC2-negative	-1.8365	-1.4459	-0.8887	0	0
chr3	95469970	95478000	-	PRC2-negative	-1.8155	-1.3377	-0.3187	0	0
chr3	95493524	95508668	+	PRC2-negative	-0.4513	-0.3345	0.3295	0	0
chr3	95753418	95760918	+	PRC2-negative	-1.3632	-1.2827	0.2148	0	0
chr3	96104417	96141693	-	PRC2-negative	-1.0172	-0.8076	0.7158	3	1
chr3	103011936	103019162	+	PRC2-negative	-1.6992	-1.421	-0.3842	0	0
chr3	121253919	121310795	-	PRC2-negative	-0.1563	-0.1548	0.7626	0	0
chr3	145269448	145298239	+	PRC2-negative	-0.3098	-0.4323	0.6591	1	0
chr3	145313209	145359155	+	PRC2-negative	-0.5243	-0.5058	1.0609	0	0
chr3	148875577	148887617	+	PRC2-negative	-0.8994	-0.6499	0.2026	0	0
chr4	3745749	3756200	-	PRC2-negative	-1.6753	-1.562	-0.5487	1	0
chr4	10852887	10864355	-	PRC2-negative	-0.8708	-0.6832	0.0827	0	0
chr4	44181996	44249172	+	PRC2-negative	-0.7357	-0.6528	0.6269	3	0
chr4	45079021	45096897	-	PRC2-negative	-1.1922	-1.0656	0.0123	0	0
chr4	53312708	53355184	-	PRC2-negative	-0.4524	-0.3655	0.5862	0	0
chr4	55142671	55155697	-	PRC2-negative	-0.9805	-0.6952	-0.1677	0	0
chr4	55465246	55494547	-	PRC2-negative	-0.5682	-0.5428	0.4808	0	0
chr4	82156097	82196298	+	PRC2-negative	-0.7485	-0.7051	0.6787	0	0
chr4	94121117	94148348	+	PRC2-negative	-0.3779	-0.2726	0.2742	0	0
chr4	106506150	106537682	-	PRC2-negative	-1.0598	-0.9538	0.546	0	0
chr4	118723940	118757032	+	PRC2-negative	-0.6376	-0.3382	0.3523	0	0
chr4	123155514	123361565	-	PRC2-negative	-0.068	-0.1665	0.8282	12	6
chr4	129480014	129489590	-	PRC2-negative	-1.4612	-1.0402	-0.2475	0	0
chr4	129497989	129515290	+	PRC2-negative	-1.1169	-1.1305	0.4335	1	1
chr4	129977389	129983190	-	PRC2-negative	-1.6263	-1.4098	-0.3348	0	0
chr4	130185413	130194539	-	PRC2-negative	-1.5711	-1.0638	-0.696	0	0
chr4	131905738	131910814	-	PRC2-negative	-1.9496	-1.5161	-0.6441	5	2
chr4	132897263	132910714	+	PRC2-negative	-1.5735	-1.0635	-0.2435	0	0
chr4	133368313	133380210	+	PRC2-negative	-1.1171	-1.0995	0.7443	0	0
chr4	134862313	134874214	+	PRC2-negative	-1.5745	-1.1473	0.4598	0	0
chr4	138653688	138688814	-	PRC2-negative	-0.5055	-0.244	0.6684	0	0
chr4	140835988	140849664	-	PRC2-negative	-0.9054	-0.9211	0.7712	0	0
chr4	149421424	149439809	+	PRC2-negative	-1.2657	-1.1238	0.4097	13	6
chr5	23195568	23218551	-	PRC2-negative	-0.3551	-0.2096	0.7776	1	0
chr5	23349977	23402028	+	PRC2-negative	-0.348	-0.3018	0.637	1	1
chr5	25156227	25161403	-	PRC2-negative	-1.5082	-1.1413	-0.3635	0	0
chr5	31856416	31916317	-	PRC2-negative	-0.7094	-0.6952	0.2353	1	0
chr5	33174091	33200792	-	PRC2-negative	-0.5328	-0.5102	0.474	1	1
chr5	33773841	33942967	+	PRC2-negative	-0.6166	-0.49	0.535	7	4
chr5	34696191	34722842	+	PRC2-negative	-0.9068	-0.9019	0.4327	1	0
chr5	53931540	53945241	-	PRC2-negative	-1.5535	-1.3013	0.2064	0	0
chr5	54053765	54063766	-	PRC2-negative	-1.0556	-0.8933	0.0272	0	0
chr5	74340083	74346709	+	PRC2-negative	-2.3412	-1.918	-0.6575	0	0
chr5	74487384	74497428	+	PRC2-negative	-1.0368	-0.9716	0.6831	0	1
chr5	100071029	100082533	-	PRC2-negative	-1.3357	-1.1942	0.0891	0	0
chr5	100845341	100869667	+	PRC2-negative	-0.845	-0.3028	0.5305	0	0
chr5	104936416	104984892	+	PRC2-negative	-0.5495	-0.5038	1.2341	0	0
chr5	112205090	112240992	+	PRC2-negative	-0.7133	-0.819	0.6347	0	0
chr5	113594166	113645342	-	PRC2-negative	-0.6007	-0.4864	0.7317	1	0
chr5	118884603	118898429	+	PRC2-negative	-0.9255	-0.6036	0.0095	0	0
chr5	121669791	121732542	+	PRC2-negative	-0.1889	-0.2273	0.7306	1	0
chr5	121759041	121789992	-	PRC2-negative	-0.307	-0.3929	0.0516	1	0
chr5	137392194	137426421	-	PRC2-negative	-0.8059	-0.6786	0.7151	2	3
chr5	139225386	139230837	-	PRC2-negative	-1.5214	-1.2762	-0.2665	0	0
chr5	142839555	142849558	-	PRC2-negative	-0.794	-0.7059	0.1421	0	0
chr5	144517699	144525925	+	PRC2-negative	-1.5262	-1.3679	-0.2118	0	0
chr5	149555326	149560827	-	PRC2-negative	-1.8573	-1.6745	-0.489	0	0
chr5	149919801	149927877	-	PRC2-negative	-1.2665	-1.0333	0.2974	0	0
chr5	152164745	152175471	-	PRC2-negative	-0.6503	-0.1977	0.724	0	0
chr6	4841699	4847400	+	PRC2-negative	-1.6706	-1.346	-0.2947	0	0
chr6	13801449	13853450	+	PRC2-negative	-0.397	-0.1094	0.631	2	0
chr6	38186016	38204942	-	PRC2-negative	-0.6838	-0.6579	0.8047	0	0
chr6	39388966	39397317	-	PRC2-negative	-0.939	-0.8161	-0.2687	0	0
chr6	50339187	50409363	+	PRC2-negative	-0.9057	-0.9666	0.7492	1	1
chr6	51979965	51985191	+	PRC2-negative	-1.6805	-1.6552	-0.4832	0	0
chr6	52014955	52029741	-	PRC2-negative	-0.9846	-0.7847	0.3913	0	0
chr6	64955940	64982716	+	PRC2-negative	-1.1708	-0.7488	0.3804	0	0
chr6	67052065	67119366	-	PRC2-negative	-0.3053	-0.4381	0.4964	0	0
chr6	83368260	83407280	-	PRC2-negative	-0.597	-0.5939	1.0482	2	1
chr6	89233027	89239728	-	PRC2-negative	-1.8757	-1.7236	-0.5817	0	0
chr6	90385464	90397290	+	PRC2-negative	-1.1738	-0.7361	-0.0905	0	0
chr6	90915488	90940052	-	PRC2-negative	-0.715	-0.4988	0.6621	1	0
chr6	93570530	93599006	-	PRC2-negative	-0.8214	-0.6605	0.3436	0	0
chr6	108556269	108573161	-	PRC2-negative	-0.9611	-0.749	0.8185	1	0
chr6	117827498	117851399	+	PRC2-negative	-0.7872	-0.6964	0.2431	0	0
chr6	120613888	120648725	+	PRC2-negative	-0.3189	-0.152	0.7256	4	1
chr6	122290939	122307211	+	PRC2-negative	-1.4232	-1.2842	-0.1991	0	0
chr6	124422938	124429406	-	PRC2-negative	-1.4465	-0.9853	-0.2178	1	0
chr6	133054024	133069850	+	PRC2-negative	-0.9427	-0.7853	0.1818	0	0
chr6	134838674	134847075	-	PRC2-negative	-1.7464	-1.4797	-0.4273	0	0
chr6	140554414	140560315	+	PRC2-negative	-1.2433	-0.9174	-1.0213	1	0
chr6	143083908	143093088	-	PRC2-negative	-1.8181	-1.4696	-0.0147	0	0
chr7	30645025	30667034	+	PRC2-negative	-0.7475	-0.7104	0.4684	0	0
chr7	48790881	48817051	-	PRC2-negative	-0.8153	-0.8214	0.5097	2	0
chr7	48853208	48886010	-	PRC2-negative	-0.684	-0.3532	0.2696	3	1
chr7	49715932	49771497	-	PRC2-negative	-0.2755	-0.2662	0.4688	0	1
chr7	50833969	50850878	+	PRC2-negative	-0.6847	-0.5503	0.3835	0	0
chr7	80759647	80768223	-	PRC2-negative	-1.0448	-1.0216	0.8561	0	0
chr7	86651947	86675223	+	PRC2-negative	-0.9733	-0.8529	0.8402	0	0
chr7	88131122	88136898	-	PRC2-negative	-2.1367	-1.7317	-0.6485	0	0
chr7	99879367	99889978	-	PRC2-negative	-1.043	-0.7155	0.3257	2	0
chr7	105955291	105968019	-	PRC2-negative	-0.9401	-0.8103	0.3334	3	0
chr7	114369336	114407862	+	PRC2-negative	-0.2486	-0.0808	0.4916	1	2
chr7	119735207	119822808	-	PRC2-negative	-0.5615	-0.798	0.6554	1	1
chr7	133454890	133470241	-	PRC2-negative	-1.2306	-1.2016	-0.0761	0	0
chr7	134369090	134376366	-	PRC2-negative	-1.6282	-1.4023	-0.2929	0	0
chr7	137669440	137675722	-	PRC2-negative	-1.2645	-0.9151	0.1487	0	0
chr7	144563844	144603732	-	PRC2-negative	-0.4151	-0.2144	0.8056	0	0
chr8	12535647	12544923	-	PRC2-negative	-1.4509	-1.1575	0.0647	0	0
chr8	27259076	27268252	-	PRC2-negative	-1.1172	-0.9304	-0.8181	0	0
chr8	28318285	28333661	-	PRC2-negative	-0.7434	-0.3231	0.1595	0	0
chr8	28345510	28361086	-	PRC2-negative	-1.0851	-0.8699	-0.6997	1	1
chr8	37582186	37621987	-	PRC2-negative	-0.9578	-0.7916	0.4964	0	0
chr8	59966758	59989059	-	PRC2-negative	-0.7324	-0.2068	0.4459	2	1
chr8	72663624	72673010	+	PRC2-negative	-1.2965	-1.3064	-0.0459	1	1
chr8	74431706	74442440	+	PRC2-negative	-0.8381	-0.4838	-0.2276	0	0
chr8	86717093	86723319	-	PRC2-negative	-1.4052	-1.261	-0.927	0	0
chr8	87504643	87513694	+	PRC2-negative	-2.2064	-1.8928	-0.1003	0	0
chr8	91471818	91551119	-	PRC2-negative	-0.7886	-0.889	1.1337	0	0
chr8	91569368	91594119	+	PRC2-negative	-1.0049	-0.7645	0.765	0	0
chr8	108153470	108159346	-	PRC2-negative	-1.5871	-1.1596	-1.4198	0	0
chr8	110197170	110206546	-	PRC2-negative	-1.5048	-1.3993	-0.3363	0	0
chr8	122733357	123011458	-	PRC2-negative	-0.7207	-0.8037	0.7044	0	0
chr8	124355709	124401160	+	PRC2-negative	-0.5047	-0.2584	0.6359	0	0
chr8	129102059	129109035	-	PRC2-negative	-1.7516	-1.517	0.192	0	0
chr9	4258974	4289575	+	PRC2-negative	-0.5911	-0.5986	0.4453	2	1
chr9	24307811	24318937	+	PRC2-negative	-1.2896	-1.4945	0.214	0	0
chr9	40029343	40050160	-	PRC2-negative	-1.2176	-0.856	0.5131	1	1
chr9	53605044	53613770	+	PRC2-negative	-1.6835	-1.3978	-0.6269	0	0
chr9	55917869	55935495	-	PRC2-negative	-1.2864	-1.053	-0.1184	0	0
chr9	58121544	58126820	+	PRC2-negative	-2.3703	-1.9523	-0.8715	0	0
chr9	67414462	67483185	-	PRC2-negative	-0.5138	-0.5969	1.2501	0	0
chr9	78350015	78357801	+	PRC2-negative	-1.4565	-1.059	-0.3083	0	0
chr9	78367772	78374723	+	PRC2-negative	-1.4965	-1.2011	-0.519	1	0
chr9	88333944	88342370	+	PRC2-negative	-1.2754	-0.8252	-0.3042	1	0
chr9	113648969	113715170	+	PRC2-negative	0.0765	0.2146	0.9119	2	3
chr9	121207044	121269020	+	PRC2-negative	-0.554	-0.5917	0.9978	3	0
chrX	6942701	6954713	-	PRC2-negative	-0.7733	-0.5065	0.5065	0	0
chrX	7629191	7635567	+	PRC2-negative	-1.6572	-1.3488	-0.8444	0	0
chrX	12416416	12423292	+	PRC2-negative	-2.1185	-1.7339	-0.6722	0	0
chrX	12584866	12590717	-	PRC2-negative	-2.1057	-2.0671	-1.0327	0	0
chrX	12618106	12624228	+	PRC2-negative	-1.351	-1.0374	-0.3686	0	0
chrX	12624342	12643975	+	PRC2-negative	-1.3018	-1.0131	0.0048	1	1
chrX	12804716	12825317	+	PRC2-negative	-0.2874	-0.264	0.1264	0	0
chrX	34340343	34348544	+	PRC2-negative	-1.0366	-0.9208	0.6798	0	0
chrX	55206542	55273943	-	PRC2-negative	-0.1923	-0.2766	0.6909	2	0
chrX	75813212	75829323	-	PRC2-negative	-1.3255	-1.3146	0.5174	0	0
chrX	98658044	98677545	-	PRC2-negative	-1.5177	-1.4202	0.1341	0	1
chrX	98890349	98912465	+	PRC2-negative	-0.3779	-0.0604	0.5951	0	0
chrX	99041058	99241999	-	PRC2-negative	-0.2523	-0.2227	0.7111	0	0
chrX	100811064	100819322	+	PRC2-negative	-1.3688	-0.8528	0.2817	0	0
chrX	147602376	147614152	+	PRC2-negative	-0.4431	-0.2459	0.4337	1	1
chrX	155943195	155959479	-	PRC2-negative	-1.3585	-1.3117	0.679	0	0
