# Supplementary material for: The PRC2-binding long non-coding RNAs in human and mouse genomes are associated with predictive sequence features
Source: Sci Rep. 2017 Jan 31;7:41669. doi: 10.1038/srep41669 (PMC5282597; doi:10.1038/srep41669)
Supplement: Supplementary Dataset 6 [file srep41669-s7.xls]

## Sheet: mESC_PRC2_trans_ttest_res
# Summary statistics of using Welch two-tailed t-test to compare the frequencies of each possible transition between mouse EZH2 RCS fragments and the corresponding negative control sequences.
	No rescaling		Rescaled by nucleotide frequency
Transition	T-statistics	P-value	T-statistics	P-value
A	-1.16979	0.242554	Not applied	Not applied
C	-1.85798	0.0636567	Not applied	Not applied
G	-0.284668	0.775996	Not applied	Not applied
T	3.12315	0.00187492	Not applied	Not applied
AA	-0.146997	0.883184	1.03285	0.30208
AC	-0.0758399	0.939571	1.90991	0.056608
AG	-0.518229	0.604489	-0.981557	0.326747
AT	0.737589	0.461068	-1.191	0.234149
CA	-1.01113	0.312351	-0.208683	0.834765
CC	-2.06453	0.0393849	-0.927052	0.354264
CG	1.13049	0.258708	1.80048	0.0722897
CT	2.15497	0.0315503	-1.37977	0.168157
GA	-1.09683	0.273169	-0.116378	0.907393
GC	-0.158971	0.873743	1.38432	0.166759
GG	-0.876801	0.380942	-1.05934	0.289873
GT	1.70329	0.0890495	0.102423	0.918456
TA	0.101476	0.919205	0.890169	0.373729
TC	-3.00822	0.00273901	-2.58767	0.00989983
TG	-1.15701	0.247733	-1.49403	0.135692
TT	3.96654	8.16e-05	1.62658	0.104378
AAA	0.744149	0.457074	1.37284	0.170334
AAC	-0.324883	0.74538	0.479477	0.631769
AAG	-1.49631	0.135103	-1.3546	0.176045
AAT	1.23877	0.215909	0.187161	0.851596
ACA	-0.543002	0.587325	-0.37803	0.705539
ACC	-1.64567	0.10034	-1.21115	0.226316
ACG	1.73689	0.082904	1.94671	0.0520265
ACT	1.17898	0.23886	-0.478828	0.632232
AGA	-0.633343	0.526747	0.0613473	0.951103
AGC	1.57064	0.116778	2.83599	0.00471807
AGG	-1.3521	0.176839	-1.37278	0.17032
AGT	0.652512	0.514317	-0.693505	0.488254
ATA	-0.139053	0.889454	0.15503	0.876848
ATC	-0.336859	0.736338	0.302186	0.762613
ATG	-1.85323	0.0643309	-1.93841	0.0530294
ATT	2.42126	0.0157538	0.755202	0.450419
CAA	-0.518542	0.604269	-0.278696	0.780575
CAC	-0.0949882	0.924355	0.767993	0.442785
CAG	0.105263	0.916201	-0.308877	0.757523
CAT	0.458309	0.646898	-0.940351	0.347415
CCA	-1.82608	0.068321	-1.40696	0.159944
CCC	-1.27886	0.201431	-0.497876	0.618752
CCG	1.30902	0.191015	1.72103	0.0857527
CCT	2.1854	0.0292355	-0.0434533	0.965354
CGA	-1.87464	0.0613181	-1.71639	0.0865967
CGC	0.207773	0.835475	0.755791	0.450064
CGG	-0.797169	0.425659	-0.654393	0.513102
CGT	2.35863	0.018656	1.82431	0.0685884
CTA	-0.294051	0.768819	0.243443	0.807744
CTC	-2.1091	0.0353529	-0.747868	0.454824
CTG	-0.017969	0.985669	0.0280153	0.977659
CTT	2.34253	0.0194698	0.385056	0.700335
GAA	0.104522	0.916789	0.633791	0.526455
GAC	-0.453399	0.650421	0.378255	0.705371
GAG	-0.666579	0.505294	-0.676716	0.498842
GAT	1.06696	0.286407	-0.459175	0.646271
GCA	-0.872401	0.383329	-0.732941	0.463873
GCC	-0.433056	0.665126	0.763377	0.445531
GCG	1.07715	0.281834	1.7101	0.0877593
GCT	0.645946	0.518554	-1.08008	0.280526
GGA	-1.18535	0.236337	-0.505976	0.613055
GGC	-0.499573	0.617554	0.531131	0.595519
GGG	0.373694	0.70876	0.647966	0.517247
GGT	1.85166	0.0645514	0.804276	0.421547
GTA	0.784715	0.432923	0.911407	0.362445
GTC	-2.13731	0.0329659	-1.67986	0.0934918
GTG	-0.562005	0.574317	-0.789685	0.430017
GTT	1.79148	0.0737225	0.328381	0.742741
TAA	-1.40122	0.161668	-0.670085	0.503069
TAC	1.0405	0.298516	2.18917	0.0289588
TAG	0.888301	0.374728	0.723579	0.469605
TAT	-0.301959	0.762786	-1.56673	0.117707
TCA	0.530449	0.595992	1.3963	0.163127
TCC	-1.54874	0.121961	-0.803605	0.421939
TCG	-0.133721	0.893667	0.0745825	0.940572
TCT	0.990649	0.322245	-1.42101	0.155828
TGA	0.369445	0.711925	1.21862	0.22346
TGC	-1.36919	0.171439	-0.988552	0.323269
TGG	-0.497024	0.619351	-0.829005	0.407431
TGT	1.12203	0.262289	-1.10745	0.268597
TTA	-0.220161	0.825819	0.408999	0.682683
TTC	-2.80514	0.00518957	-2.33462	0.0198984
TTG	-0.218243	0.827315	0.231721	0.816833
TTT	2.90497	0.00380659	1.15393	0.249008
AAAA	0.537441	0.591157	1.14717	0.251757
AAAC	0.71306	0.476079	1.05645	0.291175
AAAG	-0.481744	0.63016	-0.308197	0.758037
AAAT	0.281686	0.778281	-0.119378	0.905015
AACA	0.219408	0.826405	0.33205	0.739964
AACC	0.166339	0.867945	0.31821	0.750434
AACG	1.43427	0.152006	1.57007	0.116925
AACT	-0.817241	0.414106	-1.25979	0.208223
AAGA	-0.440457	0.659761	-0.180364	0.856927
AAGC	1.92846	0.0542592	2.71289	0.00685935
AAGG	-1.95983	0.0504654	-2.00803	0.0450796
AAGT	1.30884	0.191076	0.372508	0.709643
AATA	1.60806	0.108333	1.39907	0.162307
AATC	-1.18447	0.236686	-0.964808	0.335036
AATG	-0.39838	0.69049	-0.741882	0.458451
AATT	0.239232	0.811005	-0.619851	0.535585
ACAA	0.0438882	0.965008	0.625543	0.531846
ACAC	-1.00954	0.313117	-0.394781	0.693142
ACAG	0.833612	0.404824	0.683663	0.494449
ACAT	0.360558	0.718553	-0.437822	0.661669
ACCA	-0.726841	0.467599	-0.0941537	0.925018
ACCC	-1.08594	0.277929	-0.808662	0.419021
ACCG	0.8222	0.411288	0.690721	0.490003
ACCT	1.50947	0.131697	0.272666	0.785202
ACGA	0.219988	0.825953	0.634728	0.525842
ACGC	0.963633	0.335608	1.20369	0.229175
ACGG	-2.16761	0.0305794	-2.18541	0.0292455
ACGT	2.14144	0.0326355	1.80698	0.0712554
ACTA	-0.498834	0.618074	-0.408611	0.68297
ACTC	-0.538283	0.590579	0.355603	0.72226
ACTG	1.40183	0.16147	1.34927	0.177743
ACTT	-0.531706	0.595121	-1.40028	0.161952
AGAA	0.910879	0.362714	1.25293	0.210709
AGAC	-0.572945	0.566891	0.0897633	0.928504
AGAG	-0.39997	0.689317	-0.395063	0.692933
AGAT	0.564432	0.572665	-0.621459	0.534529
AGCA	0.0712177	0.943248	0.103307	0.917753
AGCC	-1.35904	0.174629	-0.933825	0.350759
AGCG	0.891613	0.372951	1.26834	0.205156
AGCT	1.30017	0.194033	0.233864	0.815169
AGGA	0.385951	0.699667	0.931425	0.352
AGGC	0.324728	0.745497	0.751388	0.452705
AGGG	-0.0552491	0.955958	0.425325	0.670748
AGGT	-0.427188	0.669392	-1.20052	0.230398
AGTA	0.782123	0.434442	1.08824	0.276914
AGTC	-1.53862	0.124412	-1.45114	0.147282
AGTG	-0.247149	0.804877	-0.616682	0.537679
AGTT	0.954779	0.340063	0.0238721	0.980962
ATAA	-0.569606	0.569152	0.214478	0.830246
ATAC	0.532623	0.594487	1.26211	0.207396
ATAG	1.11592	0.264892	1.09719	0.272986
ATAT	-0.140971	0.887939	-0.784409	0.433101
ATCA	1.04373	0.297018	1.02118	0.307567
ATCC	-1.40053	0.161857	-1.19673	0.231873
ATCG	-0.5771	0.564099	-0.529852	0.596411
ATCT	0.237089	0.812666	-1.05525	0.291745
ATGA	0.297476	0.766203	0.649137	0.516491
ATGC	-2.07649	0.0382686	-1.72553	0.0850288
ATGG	0.0476257	0.96203	-0.432812	0.665303
ATGT	1.71561	0.0867346	0.824858	0.409771
ATTA	-1.22875	0.219639	-0.749569	0.453799
ATTC	-0.766395	0.443735	-0.267183	0.789418
ATTG	0.686347	0.49276	1.11142	0.266824
ATTT	2.06387	0.039451	1.12229	0.262181
CAAA	-0.439168	0.660693	0.306297	0.759482
CAAC	-0.424408	0.671416	-0.120202	0.904362
CAAG	0.123001	0.902146	0.264858	0.791207
CAAT	0.752395	0.452101	0.568816	0.569689
CACA	-0.743782	0.457291	-0.308265	0.757985
CACC	-1.71249	0.0873088	-1.109	0.267863
CACG	1.78446	0.0748773	1.91958	0.0554183
CACT	2.0411	0.0416688	0.976511	0.329193
CAGA	0.193445	0.846674	0.626449	0.531252
CAGC	0.495571	0.620374	0.215011	0.829834
CAGG	0.31346	0.754037	0.366734	0.713943
CAGT	-0.391854	0.695301	-1.12652	0.260384
CATA	0.567653	0.570477	0.530034	0.596281
CATC	-0.465125	0.642007	-0.498916	0.618056
CATG	-1.64439	0.100605	-1.73514	0.0832159
CATT	1.57597	0.115545	0.587998	0.556752
CCAA	-0.698124	0.485362	-0.892669	0.372384
CCAC	0.525487	0.599437	0.884227	0.376925
CCAG	-0.263657	0.792133	-0.622852	0.533612
CCAT	0.493819	0.62161	-0.201703	0.840216
CCCA	-1.4077	0.159725	-0.97109	0.331886
CCCC	-0.235751	0.813704	0.25604	0.798007
CCCG	1.08687	0.277533	1.12462	0.2612
CCCT	0.73664	0.461629	-0.168433	0.866298
CCGA	-0.483338	0.629028	-0.371363	0.710495
CCGC	-0.157312	0.87505	0.174579	0.861468
CCGG	-0.743931	0.457203	-0.767297	0.443201
CCGT	1.54432	0.12303	1.1578	0.247394
CCTA	-0.364276	0.715777	-0.0922841	0.926503
CCTC	-1.61126	0.107637	-0.726809	0.467619
CCTG	0.151794	0.879399	0.333761	0.738673
CCTT	1.72468	0.0850844	0.834111	0.404542
CGAA	-2.41079	0.01622	-2.13941	0.0328063
CGAC	-1.26593	0.206029	-1.3163	0.188578
CGAG	0.852507	0.394263	0.912424	0.361901
CGAT	-0.130121	0.896513	-0.309249	0.757237
CGCA	-0.378532	0.705166	-0.324022	0.746031
CGCC	-0.524047	0.600435	0.00600214	0.995213
CGCG	1.35056	0.177345	1.44716	0.148379
CGCT	1.06898	0.285495	0.62757	0.530519
CGGA	-0.791564	0.42892	-0.379244	0.704637
CGGC	-0.940547	0.347305	-0.68357	0.494503
CGGG	0.404382	0.686072	0.537521	0.591102
CGGT	1.39927	0.162243	1.04017	0.298667
CGTA	-0.788402	0.430767	-0.781711	0.434686
CGTC	0.157996	0.874512	0.194544	0.845814
CGTG	0.676431	0.499021	0.697372	0.485832
CGTT	1.99158	0.0468591	1.82427	0.0685959
CTAA	0.00350493	0.997205	0.3807	0.703557
CTAC	0.41006	0.681904	0.590227	0.555255
CTAG	1.16104	0.246075	0.906703	0.364918
CTAT	-1.0509	0.293715	-1.77536	0.0763372
CTCA	0.981218	0.326872	1.31098	0.190358
CTCC	-0.803121	0.422213	-0.0442189	0.964744
CTCG	-0.344659	0.730468	-0.263423	0.792312
CTCT	0.136163	0.891737	-0.92895	0.353282
CTGA	0.366787	0.713904	1.13266	0.257797
CTGC	-0.796543	0.426028	-0.237679	0.81221
CTGG	-1.2655	0.206175	-1.51079	0.13136
CTGT	1.56665	0.117709	-0.296283	0.767119
CTTA	1.53851	0.124437	1.8006	0.0722553
CTTC	-1.75244	0.0802091	-1.01709	0.30951
CTTG	-1.44087	0.150145	-1.1274	0.260016
CTTT	1.83182	0.067469	1.00494	0.315331
GAAA	1.28829	0.198135	1.71438	0.0869657
GAAC	-0.28099	0.778812	-0.099611	0.920685
GAAG	-1.47499	0.140734	-1.4683	0.142547
GAAT	0.979548	0.327693	0.0862145	0.931324
GACA	0.342298	0.732243	0.413227	0.679585
GACC	-1.4638	0.143757	-0.893376	0.372004
GACG	1.13139	0.258334	1.14523	0.252567
GACT	0.545835	0.585376	-0.703865	0.481787
GAGA	-0.723591	0.469591	-0.269902	0.787325
GAGC	-0.959395	0.337735	-0.618128	0.536719
GAGG	0.563313	0.573426	0.500019	0.61724
GAGT	1.16958	0.242621	0.531832	0.595034
GATA	-1.60228	0.109606	-1.22296	0.22181
GATC	0.768301	0.442604	1.21408	0.225182
GATG	-1.81267	0.0703713	-1.65149	0.0991467
GATT	2.08448	0.0375261	1.33618	0.181981
GCAA	0.465038	0.642068	0.833364	0.404964
GCAC	0.276248	0.782451	0.579213	0.56266
GCAG	-1.90204	0.0576332	-2.2169	0.026996
GCAT	1.60576	0.108838	0.912478	0.361873
GCCA	0.111284	0.911428	0.258864	0.795826
GCCC	-1.16023	0.246406	-0.972527	0.331173
GCCG	1.49847	0.134523	1.6045	0.109116
GCCT	0.698869	0.484898	-0.531342	0.59538
GCGA	-0.132174	0.89489	-0.170941	0.864326
GCGC	1.13701	0.255977	1.32148	0.186841
GCGG	-0.215678	0.82931	-0.337662	0.735733
GCGT	0.832328	0.405546	0.79873	0.424754
GCTA	-1.77265	0.0767875	-1.60094	0.109911
GCTC	-1.18896	0.234915	-0.818886	0.413169
GCTG	-0.143151	0.886218	-0.465732	0.641572
GCTT	2.56136	0.0106624	1.57571	0.115613
GGAA	0.502633	0.615402	1.03187	0.302538
GGAC	0.601794	0.547532	0.750106	0.453477
GGAG	-1.56182	0.118842	-1.49368	0.13577
GGAT	0.266906	0.789631	-0.493581	0.621781
GGCA	-0.538762	0.590245	-0.526837	0.598497
GGCC	0.093005	0.92593	0.827314	0.408379
GGCG	0.414011	0.67901	0.554084	0.579721
GGCT	0.26633	0.790074	-0.408881	0.682769
GGGA	-1.35177	0.176945	-0.928742	0.353386
GGGC	-0.586535	0.557731	-0.165072	0.868941
GGGG	0.996395	0.319448	0.973409	0.330731
GGGT	1.615	0.106825	1.00327	0.316131
GGTA	0.196029	0.844652	0.481982	0.62999
GGTC	-0.464181	0.642681	-0.162616	0.870874
GGTG	-0.834618	0.404255	-1.09992	0.271798
GGTT	1.53458	0.125401	0.750726	0.453107
GTAA	1.26674	0.205724	1.67945	0.0935711
GTAC	1.22803	0.219905	1.34169	0.180194
GTAG	-2.00507	0.0454011	-2.05483	0.0403274
GTAT	0.328999	0.742269	-0.114496	0.908882
GTCA	-1.27655	0.20224	-0.633677	0.526526
GTCC	-0.539704	0.589596	0.195237	0.845273
GTCG	0.451356	0.651893	0.477643	0.633074
GTCT	1.19417	0.232872	0.0244418	0.980508
GTGA	0.214375	0.830326	0.513942	0.607478
GTGC	0.270007	0.787245	0.359581	0.719283
GTGG	1.11176	0.266679	1.04094	0.298316
GTGT	-1.59831	0.110486	-2.52089	0.0119636
GTTA	0.574803	0.565634	0.877198	0.380721
GTTC	-2.80365	0.00521325	-2.45469	0.0144346
GTTG	1.10229	0.270764	1.04468	0.296577
GTTT	1.84393	0.0656719	0.902385	0.367206
TAAA	0.480693	0.630905	0.424514	0.671344
TAAC	0.502008	0.615841	0.78141	0.434865
TAAG	-0.529345	0.596756	-0.121624	0.903237
TAAT	0.668525	0.504048	0.0329369	0.973736
TACA	-0.262375	0.79312	-0.198559	0.842674
TACC	-0.347223	0.728542	0.045013	0.964111
TACG	1.16749	0.243465	0.690925	0.489877
TACT	0.566581	0.571205	-0.491876	0.622993
TAGA	-0.704783	0.481216	-0.130222	0.896433
TAGC	0.916177	0.359931	1.04716	0.295439
TAGG	-1.71842	0.0862332	-1.64935	0.0996011
TAGT	1.98211	0.0479103	0.923039	0.356352
TATA	-1.48584	0.137833	-1.26465	0.206476
TATC	1.9116	0.0564011	2.19362	0.0286431
TATG	-0.340351	0.733708	0.0162033	0.987077
TATT	1.21254	0.225768	0.643032	0.520442
TCAA	-0.529745	0.596483	-0.399239	0.689863
TCAC	0.583285	0.559916	1.08636	0.277749
TCAG	0.675923	0.499342	0.359896	0.719048
TCAT	-0.0739813	0.94105	-0.830796	0.406421
TCCA	-0.89062	0.373479	-1.08747	0.277266
TCCC	-0.938882	0.348158	-0.0686993	0.945251
TCCG	0.114723	0.908702	0.280103	0.779492
TCCT	1.0358	0.300699	-0.372137	0.70992
TCGA	-1.81404	0.0701654	-1.77855	0.0758108
TCGC	-0.58825	0.55658	-0.349379	0.726923
TCGG	0.0643654	0.9487	0.148167	0.882259
TCGT	-0.682549	0.495149	-1.28963	0.197679
TCTA	1.33186	0.183398	1.82819	0.0680052
TCTC	-1.67408	0.0946243	-0.820192	0.412423
TCTG	-1.13265	0.257801	-1.17218	0.241579
TCTT	1.73737	0.0828211	0.432241	0.66572
TGAA	0.378675	0.705059	0.385364	0.700101
TGAC	-1.02519	0.30568	-0.539635	0.589645
TGAG	-0.00407281	0.996752	0.0320789	0.97442
TGAT	0.872639	0.383199	-0.0345272	0.972468
TGCA	-1.84683	0.0652491	-1.38167	0.167572
TGCC	1.41418	0.157814	1.95168	0.0514392
TGCG	0.454323	0.649757	0.765775	0.44411
TGCT	0.169226	0.865674	-0.999021	0.318176
TGGA	-0.346519	0.72907	-0.161403	0.871829
TGGC	-0.0580487	0.953729	0.805682	0.420737
TGGG	-0.125573	0.900111	-0.0993267	0.920911
TGGT	0.821647	0.411599	0.292555	0.769962
TGTA	1.26896	0.204935	1.19929	0.230877
TGTC	-0.441674	0.65888	0.0894546	0.92875
TGTG	-1.24422	0.213892	-1.31352	0.189497
TGTT	0.564674	0.572505	-0.435362	0.663462
TTAA	-1.41314	0.158123	-1.19905	0.230974
TTAC	1.79717	0.0727979	2.3318	0.0200323
TTAG	1.63423	0.102731	1.49317	0.135919
TTAT	-1.07475	0.282912	-1.90698	0.0570229
TTCA	0.699893	0.484257	1.06514	0.287229
TTCC	-1.04405	0.296871	-0.565382	0.572019
TTCG	0.537839	0.590883	0.878948	0.379771
TTCT	0.337446	0.735896	-0.734035	0.463213
TTGA	0.424237	0.671541	0.893935	0.371705
TTGC	-0.555896	0.578485	-0.342037	0.732441
TTGG	-0.219447	0.826376	-0.217457	0.827926
TTGT	0.525644	0.59933	-0.572788	0.567011
TTTA	-0.322035	0.747535	0.000289582	0.999769
TTTC	-0.604805	0.545534	-0.531045	0.595585
TTTG	0.348861	0.727316	0.360568	0.718549
TTTT	1.46437	0.143603	0.471451	0.637487
AAAAA	0.276328	0.782389	0.760355	0.447333
AAAAC	1.21537	0.22469	1.55106	0.121407
AAAAG	-0.944746	0.345161	-0.886398	0.375751
AAAAT	0.661943	0.508255	0.0933967	0.925619
AAACA	-0.0999362	0.920427	0.382875	0.701945
AAACC	-0.587273	0.557237	-0.695588	0.486955
AAACG	0.588786	0.55622	0.352699	0.724434
AAACT	1.03892	0.299251	0.904162	0.366262
AAAGA	0.416858	0.676927	0.597958	0.550087
AAAGC	1.61442	0.106952	2.04508	0.0412838
AAAGG	-0.373004	0.709273	-0.43394	0.664483
AAAGT	-0.074253	0.940833	-0.629539	0.52923
AAATA	1.33907	0.18104	1.30552	0.192202
AAATC	0.58712	0.557337	0.463158	0.643414
AAATG	-0.314878	0.75296	-0.048033	0.961705
AAATT	-0.874063	0.382427	-1.14696	0.251849
AACAA	0.811945	0.417138	1.232	0.218425
AACAC	0.152214	0.879069	0.413478	0.679402
AACAG	0.937958	0.348636	1.02428	0.306105
AACAT	-0.989512	0.322801	-1.42865	0.153617
AACCA	0.141945	0.88717	0.603253	0.546563
AACCC	-0.741946	0.458402	-0.772966	0.439838
AACCG	0.561762	0.574482	0.306347	0.759444
AACCT	0.494798	0.620919	-0.0824128	0.934345
AACGA	1.7248	0.0850811	1.91882	0.0554969
AACGC	0.402799	0.687236	0.334655	0.737999
AACGG	-1.41163	0.158586	-1.27527	0.202713
AACGT	1.18532	0.236355	1.1634	0.245123
AACTA	-0.129455	0.89704	0.0882051	0.929742
AACTC	-0.903157	0.366795	-0.276135	0.782537
AACTG	0.243328	0.807832	0.138185	0.89014
AACTT	-0.368607	0.712547	-0.627695	0.530436
AAGAA	0.982629	0.326176	1.32432	0.185893
AAGAC	-0.977286	0.328811	-0.334379	0.738207
AAGAG	-0.227991	0.819728	-0.0327798	0.973861
AAGAT	0.544941	0.585992	0.0567733	0.954744
AAGCA	-0.634922	0.525714	-0.792883	0.428152
AAGCC	-0.190779	0.848762	0.224668	0.822313
AAGCG	0.92341	0.356158	0.969188	0.332831
AAGCT	1.38001	0.168087	0.597124	0.550644
AAGGA	-1.08568	0.278044	-0.840386	0.401017
AAGGC	0.920547	0.357651	0.994984	0.320139
AAGGG	-1.66206	0.0970156	-1.0869	0.277508
AAGGT	1.17921	0.238773	0.757299	0.449161
AAGTA	1.62579	0.104505	1.91831	0.0555378
AAGTC	-0.356362	0.721692	-0.36041	0.718666
AAGTG	-0.617484	0.537144	-0.593533	0.553043
AAGTT	-0.533693	0.593746	-1.11511	0.265242
AATAA	-1.1058	0.269246	-0.640859	0.521852
AATAC	0.0598565	0.952289	0.245323	0.806288
AATAG	1.19124	0.234016	1.31892	0.187685
AATAT	1.38463	0.166666	1.13133	0.258353
AATCA	0.156845	0.875419	0.607969	0.543433
AATCC	0.516484	0.605701	0.474818	0.635085
AATCG	-0.17807	0.858726	-0.0141	0.988755
AATCT	-0.692887	0.488641	-1.05268	0.292902
AATGA	-0.664405	0.506679	-0.485313	0.627626
AATGC	-0.787697	0.431177	-0.344999	0.730213
AATGG	0.126407	0.899451	-0.0914374	0.927175
AATGT	2.45644	0.0143134	1.82959	0.0677964
AATTA	-0.8433	0.399389	-0.484935	0.627895
AATTC	-0.181059	0.856381	-0.0175028	0.986041
AATTG	0.249368	0.803159	0.288406	0.773133
AATTT	1.2666	0.205779	0.784096	0.433285
ACAAA	0.505328	0.613509	1.04794	0.295078
ACAAC	-0.0756115	0.939753	-0.015993	0.987245
ACAAG	-0.312711	0.754606	-0.323735	0.746248
ACAAT	0.211959	0.832209	0.138038	0.890255
ACACA	-0.358241	0.720286	-0.264318	0.791623
ACACC	-0.330897	0.740835	-0.437842	0.661654
ACACG	0.963995	0.33545	1.0653	0.287203
ACACT	1.0799	0.280612	0.502255	0.615667
ACAGA	-0.231999	0.816616	-0.199596	0.841863
ACAGC	1.27616	0.202379	1.13384	0.257302
ACAGG	-0.0680243	0.945788	0.11096	0.911684
ACAGT	0.351456	0.725366	-0.246184	0.805622
ACATA	1.12931	0.259206	1.01067	0.312569
ACATC	-0.71507	0.474836	-0.737848	0.460888
ACATG	-1.35283	0.176606	-1.48059	0.139229
ACATT	2.18467	0.0292883	1.73144	0.0838718
ACCAA	0.0190035	0.984844	0.306545	0.759293
ACCAC	1.11779	0.264101	0.931676	0.35187
ACCAG	-0.663295	0.507389	-0.878074	0.380246
ACCAT	-0.599889	0.5488	-1.10802	0.268287
ACCCA	-0.039909	0.968179	0.142131	0.887023
ACCCC	-0.818864	0.41318	-0.351691	0.725191
ACCCG	-0.105136	0.916302	-0.00721382	0.994247
ACCCT	-0.671959	0.501861	-1.28343	0.199824
ACCGA	0.307959	0.758217	0.56613	0.571514
ACCGC	-0.627557	0.530529	-0.677946	0.498063
ACCGG	-0.661523	0.508527	-0.488578	0.625315
ACCGT	1.48894	0.137028	1.63732	0.102097
ACCTA	-0.408387	0.683131	-0.320592	0.748628
ACCTC	-2.04944	0.0408443	-1.80248	0.0719628
ACCTG	1.92643	0.0545127	1.96399	0.0499852
ACCTT	0.239705	0.810638	0.0885254	0.929488
ACGAA	-1.78511	0.0747631	-1.56789	0.117439
ACGAC	0.670191	0.502988	0.596858	0.550821
ACGAG	2.1393	0.0328349	2.17666	0.029917
ACGAT	0.451434	0.651836	0.572267	0.567351
ACGCA	0.130297	0.896374	-0.00317617	0.997467
ACGCC	0.238619	0.81148	0.287264	0.774006
ACGCG	1.09442	0.274234	1.06831	0.285818
ACGCT	0.973338	0.33077	0.758197	0.448623
ACGGA	-1.28377	0.199709	-0.958214	0.338332
ACGGC	-0.930663	0.352398	-0.825566	0.409371
ACGGG	-1.5237	0.128114	-1.48379	0.138395
ACGGT	1.8597	0.0634346	1.64544	0.100405
ACGTA	-1.10172	0.271021	-1.35175	0.176976
ACGTC	2.09845	0.0363234	2.2996	0.0218671
ACGTG	1.78477	0.0747956	1.50817	0.132026
ACGTT	0.520167	0.603135	0.338113	0.735393
ACTAA	0.388606	0.697702	0.786184	0.432064
ACTAC	0.663858	0.507029	0.779435	0.436024
ACTAG	0.330919	0.740819	0.0722484	0.942428
ACTAT	-0.906348	0.365105	-1.39485	0.163573
ACTCA	-0.394972	0.693	-0.157911	0.874579
ACTCC	2.4513	0.0145217	2.94571	0.00335446
ACTCG	-0.241226	0.809461	-0.471484	0.637464
ACTCT	-0.64242	0.520839	-0.845063	0.398404
ACTGA	1.1549	0.248577	1.46962	0.142175
ACTGC	-1.09382	0.27446	-0.817227	0.414114
ACTGG	-0.0368251	0.970636	-0.381902	0.702668
ACTGT	0.284879	0.775832	-0.39161	0.695488
ACTTA	1.31065	0.190466	1.08845	0.276822
ACTTC	-1.33541	0.182235	-1.28251	0.200148
ACTTG	-0.803623	0.421924	-0.439674	0.660327
ACTTT	0.936079	0.349599	0.83616	0.403389
AGAAA	0.902893	0.366934	1.31346	0.189517
AGAAC	0.0186028	0.985164	0.223901	0.822909
AGAAG	0.470914	0.637869	0.453124	0.650619
AGAAT	-0.551811	0.581277	-1.10258	0.270641
AGACA	-0.51385	0.607541	-0.367631	0.713275
AGACC	0.131002	0.895816	0.186508	0.852107
AGACG	2.24656	0.0250817	2.02809	0.0430545
AGACT	-0.0485161	0.961321	-0.536597	0.591739
AGAGA	-0.607342	0.543847	-0.3364	0.736684
AGAGC	-0.0868409	0.930826	0.16782	0.86678
AGAGG	-0.819017	0.413093	-1.02453	0.305988
AGAGT	1.50005	0.134119	0.947546	0.343731
AGATA	-1.74106	0.0821836	-1.46671	0.142976
AGATC	0.730994	0.46506	0.949352	0.342815
AGATG	-0.241856	0.808973	-0.0656184	0.947703
AGATT	1.59279	0.11172	1.12163	0.262456
AGCAA	0.295032	0.768068	0.360957	0.718255
AGCAC	-1.03674	0.300265	-0.996116	0.319588
AGCAG	-0.217033	0.828254	-0.15212	0.879142
AGCAT	1.45149	0.147153	0.185258	0.85309
AGCCA	-0.307863	0.75829	-0.0785485	0.937417
AGCCC	-1.76577	0.0779323	-1.8636	0.0628626
AGCCG	1.58936	0.11251	1.91734	0.0556939
AGCCT	0.913028	0.361585	0.0286493	0.977154
AGCGA	0.274045	0.784142	0.141274	0.887699
AGCGC	0.611865	0.540856	0.859481	0.390424
AGCGG	0.894408	0.371458	0.941798	0.34667
AGCGT	1.81388	0.0702081	1.57015	0.116911
AGCTA	-0.499504	0.617602	-0.525235	0.599609
AGCTC	-1.31997	0.187343	-1.05422	0.292198
AGCTG	1.78964	0.0740044	1.27988	0.201067
AGCTT	1.0206	0.307845	0.0670968	0.946527
AGGAA	-0.212743	0.831597	0.277224	0.781701
AGGAC	-0.0454173	0.963789	0.116183	0.907545
AGGAG	-1.07288	0.283746	-1.34182	0.18015
AGGAT	-0.0540054	0.956949	-0.626808	0.531022
AGGCA	-0.869153	0.385102	-0.570576	0.568495
AGGCC	0.531072	0.59556	1.3221	0.186632
AGGCG	0.725601	0.468369	0.845348	0.398261
AGGCT	-0.0698896	0.944304	-0.384477	0.700757
AGGGA	-1.38438	0.166748	-1.09072	0.275828
AGGGC	0.296377	0.767042	0.712129	0.476655
AGGGG	0.451929	0.651479	0.589422	0.555795
AGGGT	1.21015	0.226686	0.919054	0.358426
AGGTA	0.100817	0.919728	-0.0116681	0.990694
AGGTC	-1.47715	0.140151	-1.15721	0.247636
AGGTG	-1.43178	0.152711	-1.77354	0.0766355
AGGTT	0.00376693	0.996996	-0.547407	0.5843
AGTAA	1.54241	0.123487	1.96387	0.0500003
AGTAC	-0.654231	0.513208	-0.710532	0.477646
AGTAG	-1.53263	0.125884	-1.58123	0.11434
AGTAT	1.36305	0.173363	0.853248	0.393853
AGTCA	-2.23865	0.0255382	-1.63988	0.10154
AGTCC	0.374928	0.707843	0.931203	0.352115
AGTCG	0.343211	0.731557	0.512567	0.608438
AGTCT	1.35912	0.174606	0.827351	0.408358
AGTGA	-0.203934	0.838472	-0.2639	0.791945
AGTGC	1.05339	0.292577	1.06574	0.286961
AGTGG	1.42082	0.155876	1.47149	0.141668
AGTGT	-1.49878	0.134448	-1.73932	0.0824927
AGTTA	1.92936	0.0541504	1.89296	0.0588372
AGTTC	-2.34747	0.0192181	-2.48305	0.0133061
AGTTG	0.164998	0.868999	-0.0749529	0.940276
AGTTT	2.18121	0.029547	1.60064	0.109968
ATAAA	0.154053	0.877619	0.442217	0.658489
ATAAC	1.15189	0.249831	1.0315	0.302721
ATAAG	-1.18771	0.235414	-0.98703	0.324022
ATAAT	0.440108	0.660013	0.297515	0.766174
ATACA	-0.418117	0.676007	-0.297918	0.765866
ATACC	-0.872875	0.383072	-0.732734	0.463999
ATACG	0.626162	0.531441	0.432379	0.665617
ATACT	1.00498	0.315301	0.788864	0.430494
ATAGA	0.0802575	0.936058	0.563801	0.573095
ATAGC	0.39466	0.69323	0.709618	0.478211
ATAGG	-1.09387	0.274442	-0.770485	0.441308
ATAGT	1.98348	0.0477601	1.38805	0.165621
ATATA	0.14367	0.885808	0.315984	0.752122
ATATC	-0.110803	0.911809	0.0080357	0.993591
ATATG	-1.70413	0.088863	-1.44804	0.148115
ATATT	-0.302121	0.762662	-0.735929	0.46206
ATCAA	-1.0233	0.306571	-1.22992	0.219209
ATCAC	0.349989	0.726466	0.279667	0.779827
ATCAG	1.47957	0.139504	1.36362	0.17319
ATCAT	0.404098	0.686282	0.562979	0.573658
ATCCA	1.30077	0.193826	0.964914	0.334966
ATCCC	0.0748354	0.94037	0.310738	0.756106
ATCCG	-0.418326	0.675859	-0.312701	0.754616
ATCCT	-1.31884	0.187713	-1.79068	0.0738409
ATCGA	-1.36536	0.172663	-1.40111	0.161727
ATCGC	-0.0997791	0.920552	-0.0118778	0.990527
ATCGG	1.03021	0.303328	1.17165	0.241811
ATCGT	1.20125	0.230132	1.06232	0.288515
ATCTA	-0.156394	0.875774	-0.0609595	0.951411
ATCTC	-1.07469	0.282935	-0.790717	0.429414
ATCTG	-0.1919	0.847884	-0.325516	0.744902
ATCTT	1.38203	0.167463	0.944216	0.345428
ATGAA	0.832444	0.405484	0.743755	0.457308
ATGAC	-0.983159	0.325915	-0.68822	0.491572
ATGAG	1.12184	0.262374	1.19343	0.233168
ATGAT	0.538455	0.590457	0.245725	0.805977
ATGCA	-1.34027	0.180653	-1.15312	0.249309
ATGCC	0.508611	0.611209	0.984735	0.325155
ATGCG	0.555484	0.578772	0.631596	0.527894
ATGCT	-0.421325	0.673664	-1.07233	0.283995
ATGGA	-2.05076	0.0407143	-1.87779	0.0608848
ATGGC	1.0363	0.300472	1.0307	0.303088
ATGGG	-0.197524	0.843483	-0.222792	0.823771
ATGGT	0.723427	0.469692	0.567482	0.570593
ATGTA	-0.374836	0.707911	-0.346217	0.729297
ATGTC	-0.049291	0.960703	0.32066	0.748577
ATGTG	-0.705934	0.480496	-0.738975	0.460204
ATGTT	1.16769	0.243381	0.579715	0.562319
ATTAA	0.966392	0.334227	1.2154	0.224682
ATTAC	0.372856	0.709384	0.655456	0.512418
ATTAG	0.552858	0.580562	0.695227	0.487178
ATTAT	-0.693989	0.48795	-0.944879	0.345094
ATTCA	0.408857	0.682786	0.880776	0.378786
ATTCC	-1.6303	0.103552	-1.41175	0.158527
ATTCG	-1.19102	0.234125	-1.20915	0.227084
ATTCT	2.45801	0.0142483	1.73206	0.0837616
ATTGA	1.55406	0.120683	2.02469	0.043332
ATTGC	1.08684	0.277531	1.43609	0.151485
ATTGG	0.840131	0.40116	1.14184	0.253965
ATTGT	-0.173563	0.862266	-0.483783	0.628713
ATTTA	0.294054	0.768816	0.641957	0.52114
ATTTC	0.104037	0.917174	0.320985	0.74833
ATTTG	0.56184	0.574429	0.247162	0.804865
ATTTT	2.10031	0.0361065	1.58801	0.112795
CAAAA	-0.196373	0.844383	-0.0150563	0.987992
CAAAC	0.241034	0.809609	0.43895	0.660852
CAAAG	-0.754831	0.450638	-0.8348	0.404153
CAAAT	0.24244	0.80852	-0.000178067	0.999858
CAACA	-0.499932	0.617301	-0.356184	0.721824
CAACC	-0.44758	0.654613	-0.397394	0.691214
CAACG	-0.0626361	0.950077	0.0723601	0.942339
CAACT	0.104282	0.91698	-0.505407	0.61346
CAAGA	-0.252189	0.800979	0.00368915	0.997058
CAAGC	1.65731	0.0979706	1.61198	0.107483
CAAGG	-1.28308	0.199946	-1.1508	0.250258
CAAGT	-0.393481	0.6941	-0.876204	0.381261
CAATA	1.60364	0.109317	1.57547	0.115677
CAATC	-0.758814	0.448254	-0.674187	0.500446
CAATG	-0.48585	0.627246	-0.679121	0.497317
CAATT	-0.108084	0.913964	-0.430219	0.667187
CACAA	-0.487228	0.626269	-0.711826	0.476849
CACAC	0.200545	0.84112	0.382879	0.701941
CACAG	-0.609135	0.542659	-1.03684	0.300216
CACAT	0.555351	0.578857	0.031402	0.974959
CACCA	-0.889254	0.374214	-0.59283	0.553513
CACCC	-1.00968	0.313045	-0.58347	0.55979
CACCG	-0.66052	0.509168	-0.685061	0.493565
CACCT	-0.077814	0.938001	-0.450563	0.652463
CACGA	-1.23338	0.217911	-1.16077	0.246191
CACGC	1.3312	0.183624	1.39705	0.162914
CACGG	-1.60752	0.10847	-1.76631	0.0778735
CACGT	1.4293	0.153439	1.41797	0.156721
CACTA	0.373543	0.708873	0.490512	0.623946
CACTC	1.02279	0.30681	1.6317	0.103269
CACTG	0.141007	0.887911	-0.024971	0.980086
CACTT	-1.64253	0.100991	-1.7913	0.0737362
CAGAA	0.0893949	0.928797	0.328092	0.742954
CAGAC	0.248642	0.803721	0.111967	0.910886
CAGAG	1.36313	0.173345	1.31685	0.188387
CAGAT	0.271039	0.786452	-0.19322	0.84685
CAGCA	-0.265605	0.790632	-0.0124132	0.9901
CAGCC	-0.370509	0.71113	-0.464016	0.6428
CAGCG	-0.451231	0.651981	-0.144542	0.88512
CAGCT	1.07624	0.282244	0.233431	0.815504
CAGGA	1.3472	0.178411	1.34569	0.178896
CAGGC	0.953052	0.340937	1.00281	0.316347
CAGGG	-0.869829	0.384733	-0.965167	0.334844
CAGGT	-0.872942	0.383034	-1.33028	0.183917
CAGTA	-0.483341	0.629025	-0.380264	0.70388
CAGTC	-0.974217	0.33033	-0.946442	0.344293
CAGTG	0.108563	0.913584	-0.0342598	0.972681
CAGTT	0.980144	0.327404	0.53416	0.593423
CATAA	-0.263924	0.791927	0.139517	0.889087
CATAC	-2.16634	0.0306825	-1.87295	0.0615603
CATAG	2.14655	0.0322212	2.22444	0.0264828
CATAT	0.876287	0.381216	0.415496	0.677923
CATCA	1.9355	0.0533948	1.66359	0.0967031
CATCC	0.0511326	0.959236	0.0283951	0.977356
CATCG	-0.217378	0.827986	-0.263983	0.791881
CATCT	-0.285392	0.77544	-0.861015	0.389567
CATGA	-0.791989	0.428671	-0.471775	0.637255
CATGC	-0.512239	0.608667	-0.245774	0.805939
CATGG	-0.0387706	0.969086	-0.312053	0.755106
CATGT	1.5826	0.114028	1.27048	0.204392
CATTA	-1.272	0.203867	-1.09628	0.273395
CATTC	-0.66401	0.506935	-0.293157	0.769501
CATTG	0.222628	0.8239	0.291944	0.770428
CATTT	2.15045	0.0319075	1.86298	0.0629387
CCAAA	-2.38256	0.0174963	-2.093	0.0367598
CCAAC	-0.397094	0.691436	-0.372679	0.709515
CCAAG	0.444416	0.656898	0.50271	0.615348
CCAAT	0.383541	0.70145	0.151748	0.879435
CCACA	-1.0306	0.303133	-0.697096	0.486005
CCACC	-1.9942	0.0465751	-1.46782	0.142663
CCACG	2.02459	0.0433875	2.02377	0.0434684
CCACT	0.543717	0.586833	0.376492	0.70668
CCAGA	-0.820977	0.411977	-0.403444	0.686763
CCAGC	0.581443	0.561156	0.901004	0.367942
CCAGG	-0.513701	0.607645	-0.414116	0.678933
CCAGT	-0.515409	0.606452	-0.696002	0.48669
CCATA	0.695353	0.487098	0.812716	0.416695
CCATC	0.74535	0.456344	0.807266	0.419824
CCATG	-0.843791	0.399113	-0.482043	0.629946
CCATT	-0.740086	0.459529	-1.08991	0.27618
CCCAA	-1.2468	0.212943	-1.0364	0.300422
CCCAC	-0.251803	0.801277	-0.203132	0.839099
CCCAG	-1.15867	0.247037	-1.39477	0.163586
CCCAT	0.0412157	0.967137	-0.353341	0.723954
CCCCA	-1.20801	0.227505	-0.857738	0.39137
CCCCC	-0.392726	0.694657	-0.0352568	0.971886
CCCCG	1.07201	0.284158	1.25207	0.211056
CCCCT	-0.24226	0.808659	-0.5734	0.566583
CCCGA	-0.856146	0.392254	-0.796398	0.426109
CCCGC	0.356526	0.721568	0.296335	0.767074
CCCGG	-0.446255	0.65557	-0.437417	0.661963
CCCGT	0.983095	0.32595	0.582494	0.560446
CCCTA	-0.380462	0.703733	-0.432038	0.665865
CCCTC	-1.34912	0.177793	-0.914541	0.36079
CCCTG	-0.203035	0.839175	-0.314787	0.75303
CCCTT	-0.0986635	0.921438	-0.513247	0.607962
CCGAA	-0.669895	0.503179	-0.585999	0.558093
CCGAC	0.296001	0.767329	0.1705	0.864673
CCGAG	0.285315	0.775499	0.0981421	0.921851
CCGAT	0.897663	0.369721	0.720644	0.471401
CCGCA	0.452127	0.651337	0.518292	0.604442
CCGCC	0.989387	0.322871	1.09522	0.273863
CCGCG	-0.0382799	0.969477	0.322617	0.747095
CCGCT	0.320518	0.748684	0.256302	0.797803
CCGGA	-0.600054	0.548692	-0.415583	0.677859
CCGGC	-1.99664	0.0463244	-2.11784	0.0346149
CCGGG	1.96337	0.0500666	1.90705	0.056992
CCGGT	1.01848	0.30886	0.849718	0.395814
CCGTA	1.36344	0.173262	1.36525	0.172691
CCGTC	-0.317403	0.751046	-0.327302	0.743552
CCGTG	-0.157312	0.87505	-0.359466	0.719371
CCGTT	1.87315	0.0615354	1.76979	0.0772683
CCTAA	-1.98716	0.0473526	-1.67805	0.0938469
CCTAC	-1.04788	0.295106	-0.933065	0.351156
CCTAG	1.06505	0.287268	1.00635	0.314639
CCTAT	0.465036	0.64207	0.212599	0.83171
CCTCA	0.320289	0.748857	0.29188	0.770476
CCTCC	-0.201035	0.840738	-0.0544513	0.956593
CCTCG	0.0402646	0.967895	0.23838	0.811668
CCTCT	0.682511	0.495172	0.0438184	0.965063
CCTGA	-0.484921	0.627904	-0.303359	0.761718
CCTGC	1.33124	0.183604	1.81606	0.0698601
CCTGG	-0.735325	0.462421	-0.90704	0.364739
CCTGT	-0.511731	0.609023	-1.24242	0.214554
CCTTA	0.602414	0.54712	0.85262	0.394201
CCTTC	-1.1136	0.265886	-0.874487	0.382199
CCTTG	-0.725382	0.468498	-0.646292	0.518334
CCTTT	1.11836	0.263847	0.758206	0.448617
CGAAA	-1.7996	0.0724388	-1.35168	0.176979
CGAAC	0.0549462	0.956199	-0.0505719	0.959683
CGAAG	0.664035	0.506917	0.71437	0.47527
CGAAT	-0.968205	0.333333	-0.766005	0.443969
CGACA	1.02192	0.307228	0.715933	0.474304
CGACC	-1.21525	0.224746	-1.31626	0.188595
CGACG	1.2353	0.217221	1.65376	0.0988265
CGACT	-1.04703	0.295504	-0.823861	0.41034
CGAGA	0.298694	0.765274	0.501018	0.616537
CGAGC	0.23929	0.81096	0.324577	0.745611
CGAGG	0.181335	0.856164	0.498335	0.618426
CGAGT	1.80086	0.0722271	1.64483	0.100523
CGATA	-2.14058	0.0328318	-2.17897	0.0298446
CGATC	0.922074	0.356857	1.01543	0.310311
CGATG	-0.474914	0.635017	-0.700689	0.483768
CGATT	2.51117	0.0123307	2.20022	0.0281995
CGCAA	-0.215587	0.829381	-0.199713	0.841771
CGCAC	-0.0594817	0.952588	0.196364	0.84439
CGCAG	-1.45095	0.147314	-1.09669	0.273204
CGCAT	1.49489	0.135473	1.42189	0.155579
CGCCA	-0.158008	0.874502	-0.100235	0.920191
CGCCC	-0.259877	0.795046	-0.235985	0.813522
CGCCG	-1.04596	0.296042	-0.974884	0.330061
CGCCT	0.946018	0.344512	0.610782	0.541569
CGCGA	2.17864	0.029892	2.23147	0.0261788
CGCGC	0.967324	0.333769	1.03194	0.302516
CGCGG	-0.9568	0.339083	-0.749935	0.45361
CGCGT	1.24651	0.213068	1.17488	0.240506
CGCTA	1.71999	0.0859704	1.78259	0.075188
CGCTC	0.393536	0.694059	0.454492	0.649634
CGCTG	1.2223	0.222065	1.11773	0.264118
CGCTT	0.0518305	0.958681	0.0500881	0.960068
CGGAA	1.47303	0.141267	1.4761	0.140441
CGGAC	-0.738451	0.460523	-0.852193	0.394444
CGGAG	-1.48528	0.137995	-1.39438	0.163715
CGGAT	0.132523	0.894614	-0.0618539	0.950699
CGGCA	1.00628	0.314684	1.25986	0.208227
CGGCC	-1.83713	0.0666839	-1.8654	0.0626177
CGGCG	-0.54127	0.588518	-0.548268	0.583709
CGGCT	0.188091	0.850868	0.362089	0.717411
CGGGA	0.324832	0.745418	0.348599	0.727509
CGGGC	-0.373264	0.70908	-0.544422	0.586349
CGGGG	-0.348564	0.727536	-0.337568	0.735804
CGGGT	1.1339	0.257284	1.05226	0.2931
CGGTA	1.00055	0.317454	0.940371	0.347406
CGGTC	-1.03644	0.300415	-1.11811	0.263972
CGGTG	1.38307	0.167153	1.44624	0.14863
CGGTT	-0.147408	0.882858	-0.490485	0.623967
CGTAA	0.877357	0.380644	1.18101	0.238093
CGTAC	-0.505815	0.613168	-0.304437	0.760897
CGTAG	-0.544053	0.586602	-0.307633	0.758465
CGTAT	-0.0985316	0.921542	0.0490811	0.960871
CGTCA	1.3317	0.183465	1.30436	0.19261
CGTCC	0.28502	0.775724	0.355473	0.722357
CGTCG	1.9284	0.0544486	1.89261	0.0590475
CGTCT	-0.361494	0.717854	-0.432852	0.665274
CGTGA	2.92821	0.00354844	3.13181	0.00183152
CGTGC	-1.22937	0.219414	-1.22589	0.22072
CGTGG	1.9418	0.052625	2.1792	0.0297092
CGTGT	-1.22784	0.21998	-1.08308	0.279199
CGTTA	0.800169	0.423924	0.785794	0.43229
CGTTC	2.55238	0.0109681	2.70798	0.0069898
CGTTG	0.221476	0.824795	0.241885	0.80895
CGTTT	1.16644	0.243891	1.18479	0.236562
CTAAA	-0.914164	0.360988	-0.945709	0.344668
CTAAC	1.09798	0.272647	1.43437	0.151994
CTAAG	-0.119475	0.904938	-0.245648	0.806036
CTAAT	0.823622	0.410474	0.7165	0.473955
CTACA	-0.382789	0.702009	-0.398919	0.690091
CTACC	0.665759	0.505814	0.605411	0.545128
CTACG	1.15214	0.249726	0.919061	0.358426
CTACT	-0.392982	0.694469	-1.3522	0.176847
CTAGA	-0.0307267	0.975497	0.165096	0.868923
CTAGC	0.150725	0.880242	-0.0126867	0.989882
CTAGG	-0.700428	0.483925	-0.633681	0.526525
CTAGT	0.648878	0.516658	0.21415	0.830501
CTATA	-2.36578	0.0183089	-2.3982	0.0167822
CTATC	2.60231	0.00949024	2.64657	0.00834771
CTATG	-0.652642	0.51423	-0.636618	0.524609
CTATT	-1.75522	0.0797221	-2.00105	0.0458338
CTCAA	-0.595567	0.551683	-0.475803	0.634383
CTCAC	-0.227266	0.820292	0.248751	0.803637
CTCAG	0.394136	0.693617	0.173161	0.862581
CTCAT	1.52342	0.128167	0.950705	0.342126
CTCCA	-0.708762	0.47874	-0.651568	0.514922
CTCCC	-0.937443	0.348897	-0.373956	0.708566
CTCCG	0.542034	0.587991	0.496954	0.619398
CTCCT	0.919185	0.358358	0.449221	0.65343
CTCGA	-0.46334	0.643284	-0.555509	0.578748
CTCGC	0.635946	0.52505	0.747543	0.455027
CTCGG	-0.725232	0.468587	-0.873579	0.382693
CTCGT	-1.66293	0.0968583	-1.88462	0.0599895
CTCTA	0.814069	0.41592	1.14421	0.252985
CTCTC	-0.272731	0.785151	0.324693	0.745524
CTCTG	-0.479596	0.631685	-0.616812	0.537587
CTCTT	-0.753506	0.451433	-1.34678	0.178553
CTGAA	1.05397	0.292309	1.0422	0.297727
CTGAC	-1.70193	0.089283	-1.10381	0.270106
CTGAG	-0.343943	0.731008	-0.175088	0.861068
CTGAT	1.34362	0.179566	0.789161	0.430321
CTGCA	-0.553969	0.579801	-0.264277	0.791654
CTGCC	-1.29072	0.197285	-0.853494	0.393716
CTGCG	1.45367	0.146587	1.50963	0.131699
CTGCT	0.346991	0.728716	-0.153692	0.877903
CTGGA	-1.39398	0.163825	-1.24511	0.213563
CTGGC	0.0450183	0.964107	0.368872	0.712349
CTGGG	1.28127	0.200587	1.31361	0.189475
CTGGT	-0.749395	0.453908	-1.02179	0.30729
CTGTA	0.70063	0.483797	0.545439	0.585649
CTGTC	-0.341061	0.733174	-0.290453	0.77157
CTGTG	0.322495	0.747187	0.401772	0.687991
CTGTT	-0.883837	0.377141	-1.21203	0.225993
CTTAA	-1.27574	0.202534	-1.187	0.23569
CTTAC	1.98517	0.0475725	2.19249	0.0287249
CTTAG	0.717953	0.473059	0.683525	0.494533
CTTAT	0.272933	0.784996	-0.0820878	0.934604
CTTCA	1.78283	0.0751075	1.97068	0.0492105
CTTCC	-0.306903	0.75902	-0.198023	0.843092
CTTCG	1.60783	0.108448	1.77594	0.0763135
CTTCT	-1.32306	0.186306	-1.75949	0.0789912
CTTGA	0.0841176	0.93299	0.235125	0.81419
CTTGC	-1.42517	0.154618	-1.45156	0.147149
CTTGG	0.745634	0.456175	0.641198	0.521633
CTTGT	1.79475	0.0731857	1.07606	0.282319
CTTTA	1.8079	0.0711094	1.91446	0.0560244
CTTTC	-0.0636254	0.949289	0.251895	0.801207
CTTTG	-0.736516	0.461696	-0.8278	0.408104
CTTTT	1.82309	0.0687739	1.20597	0.228294
GAAAA	1.98545	0.0475382	2.35453	0.018864
GAAAC	-0.486563	0.626741	-0.100154	0.920254
GAAAG	0.288599	0.772985	0.0596539	0.952451
GAAAT	-0.0955922	0.923875	-0.396856	0.691611
GAACA	-0.470265	0.638331	-0.469143	0.639133
GAACC	1.15067	0.250316	0.751418	0.45269
GAACG	0.329558	0.741846	-0.0168417	0.986568
GAACT	-1.19339	0.233176	-1.46661	0.142996
GAAGA	-0.642646	0.520693	-0.426954	0.669562
GAAGC	-0.336891	0.736314	0.135829	0.892001
GAAGG	0.167946	0.866681	0.359704	0.719193
GAAGT	1.82216	0.0689216	1.45295	0.146752
GAATA	1.98371	0.0477409	2.08063	0.0378876
GAATC	-1.47891	0.139679	-0.956238	0.339326
GAATG	1.03129	0.302811	1.14997	0.250609
GAATT	-0.427752	0.668981	-0.92816	0.35369
GACAA	0.18103	0.856403	0.394333	0.693471
GACAC	-0.127534	0.898559	0.433724	0.664642
GACAG	0.813239	0.416394	0.926521	0.354537
GACAT	0.073309	0.941584	-0.25159	0.801443
GACCA	-1.33576	0.18212	-1.04859	0.294779
GACCC	-0.693222	0.488431	-0.313132	0.754287
GACCG	0.145702	0.884204	-0.163659	0.870054
GACCT	0.563388	0.573376	-0.103979	0.91722
GACGA	0.520554	0.602865	0.649591	0.516201
GACGC	0.712606	0.476362	0.84617	0.397794
GACGG	-0.473405	0.636092	-0.194788	0.845623
GACGT	1.2295	0.219361	0.814997	0.415388
GACTA	-0.884846	0.376584	-0.609328	0.542531
GACTC	-0.663232	0.50743	-0.231013	0.817381
GACTG	0.889816	0.373911	1.08863	0.276744
GACTT	0.798799	0.424714	0.482801	0.629408
GAGAA	1.13846	0.255371	1.53464	0.125385
GAGAC	-1.17012	0.242406	-1.0878	0.277109
GAGAG	-0.526572	0.59868	-0.463158	0.643414
GAGAT	-0.0213236	0.982994	-0.619547	0.535788
GAGCA	-0.146064	0.883918	0.140953	0.887953
GAGCC	-1.7354	0.0831714	-1.44188	0.149844
GAGCG	0.37548	0.707432	0.748201	0.454624
GAGCT	0.91172	0.362272	0.812176	0.417004
GAGGA	-0.119413	0.904987	0.195483	0.845079
GAGGC	-0.448379	0.654037	-0.235514	0.813888
GAGGG	-0.333055	0.739206	-0.105498	0.916015
GAGGT	0.772404	0.44017	0.191359	0.848308
GAGTA	0.231502	0.817001	0.348269	0.727757
GAGTC	0.466797	0.64081	0.614415	0.539167
GAGTG	1.36629	0.172345	1.34346	0.179619
GAGTT	-0.466206	0.641233	-0.781535	0.43479
GATAA	-1.66281	0.0968632	-1.25936	0.208378
GATAC	1.20836	0.227379	1.51888	0.129319
GATAG	0.57577	0.564981	0.632872	0.527053
GATAT	-1.41507	0.157559	-1.49755	0.134765
GATCA	0.558501	0.576705	0.524399	0.600189
GATCC	-1.84789	0.065109	-1.61413	0.107021
GATCG	0.35333	0.723962	0.105661	0.915886
GATCT	1.94961	0.0516759	1.22007	0.222905
GATGA	-0.0337618	0.973078	0.263001	0.792638
GATGC	-0.765897	0.44403	-0.847946	0.396806
GATGG	-0.658798	0.510271	-0.724385	0.469103
GATGT	1.12295	0.261897	0.517351	0.605097
GATTA	0.0335993	0.973208	0.101412	0.919256
GATTC	-0.636784	0.524504	-0.52017	0.603139
GATTG	1.26051	0.207963	1.38369	0.166952
GATTT	1.19225	0.233622	0.715112	0.47481
GCAAA	0.895571	0.370832	1.35237	0.176759
GCAAC	-1.05081	0.293759	-0.90289	0.366941
GCAAG	-0.674326	0.500357	-0.703005	0.482318
GCAAT	0.245058	0.806493	0.259746	0.795146
GCACA	0.302584	0.762309	0.856777	0.391903
GCACC	-0.231004	0.817388	0.276176	0.782506
GCACG	-0.745251	0.456404	-0.536274	0.591962
GCACT	-0.51598	0.606053	-1.00916	0.313295
GCAGA	-0.254598	0.799119	-0.344195	0.730818
GCAGC	-0.47242	0.636794	-0.637869	0.523799
GCAGG	0.792139	0.428585	0.727041	0.467477
GCAGT	-2.02256	0.0435584	-2.23719	0.0256396
GCATA	0.719136	0.472329	0.481834	0.630096
GCATC	-1.16466	0.244611	-0.639598	0.522671
GCATG	-0.719716	0.471973	-0.713063	0.476079
GCATT	1.66869	0.0956865	1.26338	0.206929
GCCAA	0.139962	0.888735	-0.151755	0.87943
GCCAC	-0.626138	0.531456	-0.330131	0.741413
GCCAG	0.964606	0.335121	0.787077	0.431539
GCCAT	0.0477449	0.961935	-0.267313	0.789317
GCCCA	-3.53703	0.000435498	-3.27581	0.00111309
GCCCC	-0.333951	0.73853	-0.578679	0.563017
GCCCG	2.0458	0.0412378	1.9327	0.0537594
GCCCT	1.35128	0.177109	1.24395	0.213997
GCCGA	2.88925	0.00403009	2.94806	0.00335473
GCCGC	1.04531	0.296298	1.37142	0.170776
GCCGG	0.548543	0.583517	0.571501	0.567868
GCCGT	-0.237435	0.812399	-0.121733	0.90315
GCCTA	0.518376	0.604382	0.866178	0.386732
GCCTC	-0.500482	0.616914	-0.0935001	0.925537
GCCTG	-0.635232	0.525513	-0.462839	0.643643
GCCTT	1.63825	0.10188	1.21609	0.224414
GCGAA	1.1445	0.252868	1.22722	0.220215
GCGAC	-1.52088	0.128833	-1.32444	0.185862
GCGAG	1.69698	0.0902192	1.75274	0.080159
GCGAT	0.209753	0.83393	0.157472	0.874924
GCGCA	0.75098	0.452953	0.591059	0.554698
GCGCC	-1.16657	0.243844	-0.868344	0.385544
GCGCG	2.33055	0.020183	2.46875	0.0139136
GCGCT	1.40516	0.160486	1.15854	0.247094
GCGGA	1.04893	0.294625	1.36878	0.171592
GCGGC	0.225508	0.821659	0.574931	0.565549
GCGGG	0.0791986	0.9369	0.413509	0.67938
GCGGT	-1.3541	0.176217	-1.45289	0.14679
GCGTA	-0.43044	0.667026	-0.327611	0.743317
GCGTC	0.247105	0.804909	0.291685	0.770625
GCGTG	0.998531	0.318415	1.0293	0.303743
GCGTT	0.892198	0.372637	0.871523	0.38381
GCTAA	-0.266788	0.789721	0.0206717	0.983514
GCTAC	0.138872	0.889596	-0.160504	0.872537
GCTAG	1.10667	0.26887	1.27931	0.201273
GCTAT	-1.52113	0.128741	-1.70765	0.0882094
GCTCA	0.625087	0.532145	0.885131	0.376431
GCTCC	-2.60819	0.00932527	-2.5099	0.0123356
GCTCG	1.00274	0.316404	1.43425	0.152108
GCTCT	0.628111	0.530163	0.193494	0.846635
GCTGA	0.261576	0.793736	0.547556	0.584195
GCTGC	-1.8435	0.0657418	-1.75805	0.0792419
GCTGG	-0.726675	0.467701	-0.96589	0.334479
GCTGT	0.711891	0.476801	-0.224572	0.822388
GCTTA	2.058	0.0400129	2.30687	0.0214004
GCTTC	-0.644092	0.519758	-0.310065	0.756616
GCTTG	0.257231	0.797087	0.273717	0.784394
GCTTT	1.30113	0.1937	0.800551	0.423699
GGAAA	1.87956	0.0606429	2.06691	0.0391656
GGAAC	-0.625059	0.532164	-0.562263	0.574142
GGAAG	-1.16703	0.243648	-0.958682	0.338095
GGAAT	1.13737	0.255825	0.610447	0.54179
GGACA	0.0153677	0.987744	0.417751	0.676274
GGACC	-0.277595	0.781416	0.0974422	0.922407
GGACG	0.490904	0.62367	0.746513	0.45565
GGACT	1.04461	0.296611	0.370696	0.710991
GGAGA	0.629492	0.529262	0.893767	0.3718
GGAGC	-2.28227	0.0228251	-2.25367	0.0246089
GGAGG	1.62249	0.105213	1.87494	0.0612796
GGAGT	-0.626636	0.531129	-0.938847	0.348176
GGATA	0.64358	0.520087	0.762442	0.446088
GGATC	-0.836294	0.403321	-0.183333	0.854597
GGATG	0.176014	0.860341	-0.0703275	0.943956
GGATT	0.653577	0.513627	0.530747	0.595785
GGCAA	-0.301814	0.762895	-0.188325	0.850684
GGCAC	1.75593	0.0796085	2.08645	0.0373688
GGCAG	-1.9094	0.056673	-1.95135	0.0514665
GGCAT	0.512776	0.608291	0.578524	0.563123
GGCCA	-0.334987	0.737748	-0.627878	0.530316
GGCCC	-0.0535371	0.957321	-0.0785882	0.937386
GGCCG	2.59388	0.00975041	2.40156	0.0166538
GGCCT	0.0244783	0.980479	-0.520534	0.602878
GGCGA	1.15996	0.246523	0.980561	0.327198
GGCGC	1.01417	0.310903	1.01055	0.312635
GGCGG	-0.559248	0.576196	-0.602096	0.547334
GGCGT	-0.24493	0.806592	-0.162867	0.870676
GGCTA	-0.256637	0.797545	-0.0857688	0.931678
GGCTC	-0.286301	0.774744	0.0638636	0.949099
GGCTG	0.115368	0.908191	0.0318623	0.974592
GGCTT	1.07705	0.281878	0.788422	0.430756
GGGAA	1.31148	0.190192	1.83254	0.0673677
GGGAC	0.29843	0.765475	0.519887	0.603329
GGGAG	-1.81595	0.0698622	-1.75209	0.0802548
GGGAT	-0.392513	0.694815	-0.750992	0.452945
GGGCA	-0.000612007	0.999512	0.0124713	0.990054
GGGCC	-0.312496	0.754769	0.0267606	0.978659
GGGCG	-0.367996	0.713003	-0.44905	0.653556
GGGCT	0.199271	0.842117	-0.013694	0.989079
GGGGA	0.659266	0.509971	0.911918	0.36217
GGGGC	-1.72645	0.0847783	-1.63808	0.101927
GGGGG	0.320136	0.748973	0.450768	0.652315
GGGGT	2.37698	0.0177626	2.15943	0.0312055
GGGTA	1.9722	0.0490456	1.95189	0.051413
GGGTC	1.47926	0.139589	1.39499	0.163522
GGGTG	0.0223557	0.982171	0.0534297	0.957407
GGGTT	0.0251189	0.979968	-0.314228	0.753454
GGTAA	0.939012	0.348092	1.03956	0.29895
GGTAC	1.05246	0.293001	1.02772	0.304485
GGTAG	-1.28601	0.198924	-1.44027	0.150303
GGTAT	0.406166	0.684761	-0.10757	0.914372
GGTCA	-0.83637	0.403271	-0.791218	0.429124
GGTCC	0.0341552	0.972764	0.332136	0.7399
GGTCG	-1.12892	0.259374	-1.2259	0.220728
GGTCT	0.961629	0.336613	0.359764	0.719146
GGTGA	0.276232	0.782462	0.412293	0.680268
GGTGC	1.00596	0.314831	1.15288	0.249415
GGTGG	0.00299611	0.99761	-0.111106	0.911569
GGTGT	-1.4156	0.157399	-1.45553	0.146033
GGTTA	-0.631492	0.527955	-0.192995	0.847026
GGTTC	-3.00187	0.0027978	-2.67067	0.0077784
GGTTG	2.29196	0.0222448	2.39955	0.0167153
GGTTT	2.84862	0.00453834	2.30977	0.0212301
GTAAA	0.318565	0.750164	0.918162	0.358893
GTAAC	0.247378	0.804698	0.487962	0.625751
GTAAG	0.64146	0.521462	0.777798	0.436986
GTAAT	1.18916	0.234833	0.893631	0.371867
GTACA	1.36182	0.173751	1.21662	0.224214
GTACC	1.2398	0.215525	0.941047	0.347049
GTACG	1.77246	0.0768845	1.68026	0.0934591
GTACT	0.0219493	0.982495	0.036385	0.970987
GTAGA	0.0134512	0.989272	0.287575	0.773768
GTAGC	1.59878	0.110383	1.88932	0.0593233
GTAGG	-1.27867	0.201498	-1.20222	0.229744
GTAGT	-0.905412	0.3656	-1.16032	0.246369
GTATA	-0.736512	0.461699	-0.503998	0.614443
GTATC	-0.134244	0.893253	-0.0890518	0.92907
GTATG	1.03024	0.303302	1.27096	0.204223
GTATT	1.72794	0.0845054	1.56268	0.118645
GTCAA	-0.735214	0.462488	-0.739663	0.459788
GTCAC	-0.329755	0.741696	0.107825	0.91417
GTCAG	1.54877	0.121959	1.5376	0.124671
GTCAT	-0.786623	0.431805	-1.0538	0.292388
GTCCA	-0.757807	0.448856	-0.879819	0.379306
GTCCC	-0.5203	0.603041	-0.138118	0.890192
GTCCG	-0.211208	0.832795	-0.0453663	0.96383
GTCCT	0.343005	0.731711	-0.0645903	0.948521
GTCGA	0.613823	0.539561	0.322295	0.747338
GTCGC	-1.55866	0.119625	-1.29363	0.196291
GTCGG	-0.617659	0.53703	-0.404648	0.685876
GTCGT	1.62122	0.105515	1.25152	0.211228
GTCTA	1.5693	0.117092	1.8355	0.0669183
GTCTC	-1.00546	0.315068	-0.926769	0.35441
GTCTG	-0.670467	0.502811	-0.783206	0.433811
GTCTT	1.19125	0.234013	0.587059	0.557381
GTGAA	-0.728597	0.466525	-0.729419	0.466024
GTGAC	-0.122611	0.902455	0.11879	0.90548
GTGAG	0.0234715	0.981282	0.036909	0.97057
GTGAT	-0.223546	0.823185	-0.511374	0.609276
GTGCA	-0.743858	0.457245	-0.347167	0.728584
GTGCC	2.62543	0.00887705	2.83161	0.00479117
GTGCG	-0.426362	0.669993	-0.258621	0.796014
GTGCT	-0.454767	0.649436	-0.617378	0.537213
GTGGA	0.739213	0.460059	0.815993	0.414819
GTGGC	0.414026	0.678999	1.01552	0.310256
GTGGG	-0.856953	0.391808	-1.0458	0.296071
GTGGT	1.3662	0.172374	0.895772	0.370725
GTGTA	0.203924	0.83848	0.0197807	0.984225
GTGTC	-1.22923	0.219455	-1.05873	0.290138
GTGTG	-0.893846	0.371753	-1.02002	0.308121
GTGTT	0.0687123	0.945241	-0.478905	0.632179
GTTAA	-1.05016	0.294061	-0.733822	0.463338
GTTAC	-0.145009	0.884751	0.444014	0.657189
GTTAG	2.45078	0.0145343	2.1189	0.0344986
GTTAT	1.07581	0.282435	0.563425	0.57335
GTTCA	-1.31489	0.189036	-1.12218	0.262224
GTTCC	-1.11275	0.26625	-0.861344	0.389384
GTTCG	0.520008	0.603245	0.683933	0.494276
GTTCT	1.30897	0.191032	0.957376	0.338753
GTTGA	1.02778	0.304458	1.04626	0.295849
GTTGC	0.0559247	0.95542	0.132895	0.894319
GTTGG	-0.139608	0.889015	-0.509008	0.61093
GTTGT	1.50997	0.131564	1.3662	0.172374
GTTTA	-1.10159	0.27107	-1.05393	0.292326
GTTTC	1.41419	0.15781	1.58722	0.112974
GTTTG	0.834447	0.404355	0.801015	0.423436
GTTTT	0.229751	0.818362	0.0907308	0.927736
TAAAA	1.10382	0.2701	1.20083	0.230276
TAAAC	-0.923339	0.356193	-0.57843	0.563184
TAAAG	-0.0732898	0.941599	0.039349	0.968625
TAAAT	-0.40187	0.687919	-0.715	0.474886
TAACA	-0.259314	0.79548	0.0882387	0.929716
TAACC	0.107161	0.914696	0.404876	0.685709
TAACG	0.99681	0.319254	1.1515	0.249985
TAACT	-0.424217	0.671555	-0.363216	0.716568
TAAGA	-1.19341	0.233169	-1.07679	0.282
TAAGC	0.685397	0.493352	0.91171	0.362283
TAAGG	-1.22595	0.220687	-1.32089	0.187033
TAAGT	1.85148	0.0645834	1.29009	0.197504
TAATA	1.20524	0.228575	1.23644	0.216767
TAATC	-1.85901	0.0635107	-1.80821	0.0710754
TAATG	0.546756	0.584743	0.215089	0.829769
TAATT	0.775336	0.438439	0.10665	0.915101
TACAA	-1.41522	0.157513	-1.0714	0.284408
TACAC	-0.501634	0.616104	-0.454602	0.649556
TACAG	3.83817	0.000137101	3.73836	0.000202825
TACAT	0.0159095	0.987312	-0.397534	0.691111
TACCA	-0.060308	0.95193	0.191795	0.847966
TACCC	0.0596942	0.952419	-0.0452225	0.963945
TACCG	1.16905	0.242843	1.06105	0.289082
TACCT	-0.0577579	0.95396	-0.637468	0.52406
TACGA	1.0241	0.306204	1.5411	0.123884
TACGC	2.0744	0.0385067	2.17863	0.0298054
TACGG	0.797466	0.42549	0.422243	0.672995
TACGT	0.128245	0.897997	-0.0527271	0.957966
TACTA	-0.671647	0.502062	-0.902677	0.367058
TACTC	-0.544759	0.586118	-0.376447	0.706716
TACTG	0.687287	0.49216	0.4248	0.671131
TACTT	1.91315	0.0561936	1.27067	0.204324
TAGAA	-0.000417757	0.999667	0.239078	0.811125
TAGAC	0.338154	0.735363	0.480651	0.630935
TAGAG	-0.12573	0.899987	-0.111596	0.91118
TAGAT	0.627413	0.530621	0.412753	0.679931
TAGCA	-0.0453499	0.963843	0.132873	0.894337
TAGCC	-0.69937	0.484586	-0.338269	0.735275
TAGCG	1.31962	0.187454	1.06927	0.285368
TAGCT	1.20606	0.228257	0.744584	0.456808
TAGGA	1.49164	0.136308	1.97225	0.0490418
TAGGC	-0.835944	0.403511	-0.329771	0.741685
TAGGG	1.11209	0.266538	1.18319	0.237195
TAGGT	-2.22778	0.0262641	-2.09041	0.0369996
TAGTA	2.72988	0.00652197	2.61253	0.0092139
TAGTC	-0.562194	0.574189	-0.424119	0.671628
TAGTG	0.721159	0.471085	0.552048	0.581115
TAGTT	1.43728	0.151147	0.981709	0.326627
TATAA	-0.876221	0.381253	-0.781881	0.434586
TATAC	0.872697	0.383169	0.930146	0.352661
TATAG	-0.123035	0.90212	-0.445498	0.656116
TATAT	-0.908164	0.364146	-1.43961	0.150491
TATCA	1.24421	0.213897	0.983245	0.325872
TATCC	-0.398533	0.690375	0.0412869	0.967081
TATCG	0.5914	0.554469	0.544438	0.586336
TATCT	-0.0311468	0.975163	-0.147604	0.882703
TATGA	1.11026	0.267327	1.45946	0.144968
TATGC	-2.10516	0.0356987	-2.25919	0.0242653
TATGG	0.284228	0.776331	0.23419	0.814915
TATGT	-0.484724	0.628044	-0.890636	0.373475
TATTA	0.399286	0.689821	0.625008	0.532199
TATTC	-1.2825	0.200155	-1.13444	0.257056
TATTG	0.700678	0.483768	0.768696	0.442368
TATTT	1.47742	0.140072	1.18735	0.235544
TCAAA	-0.095297	0.92411	0.0675441	0.94617
TCAAC	0.0583829	0.953463	0.2293	0.818712
TCAAG	2.59421	0.00971486	2.79324	0.00539055
TCAAT	-0.00433306	0.996544	-0.264942	0.791142
TCACA	-1.0343	0.301399	-0.964812	0.335017
TCACC	-0.784	0.433341	-0.488517	0.625357
TCACG	1.11383	0.265795	0.835351	0.403844
TCACT	0.477169	0.633411	-0.171796	0.863654
TCAGA	0.385458	0.700031	0.67608	0.499243
TCAGC	0.403544	0.686688	0.48891	0.625079
TCAGG	0.212603	0.831707	-0.0134188	0.989298
TCAGT	-0.758232	0.448608	-1.26621	0.205938
TCATA	0.377836	0.705682	0.749517	0.453832
TCATC	0.07507	0.940183	-0.125291	0.900335
TCATG	0.633879	0.526395	0.276713	0.782093
TCATT	-0.0403669	0.967814	-0.272761	0.785128
TCCAA	-0.890152	0.373732	-1.25639	0.209467
TCCAC	-1.84483	0.065546	-1.48479	0.138111
TCCAG	0.125531	0.900144	-0.0773504	0.93837
TCCAT	0.558473	0.576724	0.227234	0.820317
TCCCA	-1.07906	0.280981	-0.630237	0.528773
TCCCC	0.58544	0.558469	1.08704	0.277459
TCCCG	0.0251483	0.979945	-0.0429971	0.965718
TCCCT	-0.336572	0.736554	-0.953235	0.340847
TCCGA	0.418135	0.675994	0.310853	0.756017
TCCGC	0.808319	0.419226	1.08516	0.278303
TCCGG	-0.210512	0.833337	-0.126269	0.89956
TCCGT	0.198172	0.842976	-0.194366	0.845953
TCCTA	-0.869271	0.385039	-0.787843	0.431109
TCCTC	0.190422	0.849041	0.569714	0.569079
TCCTG	-1.20646	0.228104	-1.00541	0.315093
TCCTT	0.740403	0.459339	0.384814	0.700508
TCGAA	-1.01884	0.308681	-1.10592	0.269206
TCGAC	-1.29979	0.194194	-1.37279	0.170372
TCGAG	-0.558926	0.576416	-0.313561	0.75396
TCGAT	-0.32197	0.747586	-0.369316	0.71202
TCGCA	-1.57777	0.115167	-1.71727	0.0864917
TCGCC	-0.86896	0.385213	-0.409756	0.682127
TCGCG	0.826254	0.408995	0.76729	0.44321
TCGCT	0.529474	0.596667	0.326815	0.743919
TCGGA	0.874145	0.382382	0.898354	0.369352
TCGGC	-0.511496	0.609187	-0.501108	0.616474
TCGGG	0.113632	0.909566	0.164471	0.869414
TCGGT	0.710265	0.477811	0.6147	0.538982
TCGTA	0.0858113	0.931644	-0.231966	0.816643
TCGTC	-0.0371363	0.970388	-0.00606008	0.995167
TCGTG	-0.134775	0.892834	-0.313095	0.754315
TCGTT	-0.0349513	0.97213	-0.295563	0.767663
TCTAA	0.337929	0.735531	0.5104	0.609954
TCTAC	1.0449	0.296479	1.17259	0.241412
TCTAG	0.0709165	0.943487	-0.187297	0.851489
TCTAT	-0.193277	0.846805	-0.492207	0.622749
TCTCA	-0.0379408	0.969747	-0.0292389	0.976683
TCTCC	0.282466	0.777681	0.784235	0.433203
TCTCG	-0.91707	0.359468	-0.980932	0.327012
TCTCT	0.0992712	0.920955	-0.391033	0.695908
TCTGA	-0.324621	0.745578	0.152346	0.878964
TCTGC	0.31808	0.750533	0.417641	0.676358
TCTGG	-1.4691	0.142332	-1.30994	0.190725
TCTGT	1.3558	0.17566	0.839299	0.401626
TCTTA	0.687516	0.492015	1.07941	0.280829
TCTTC	-0.0699212	0.944279	0.660739	0.509031
TCTTG	0.825439	0.409441	0.941645	0.346745
TCTTT	0.530121	0.596219	0.398183	0.690633
TGAAA	2.0649	0.0393511	2.45261	0.014462
TGAAC	0.610525	0.541742	0.50133	0.616319
TGAAG	-1.16393	0.244901	-1.01367	0.311138
TGAAT	0.426254	0.670071	-0.0776997	0.938092
TGACA	0.446592	0.655326	0.378245	0.705379
TGACC	-1.27622	0.202358	-1.07492	0.282833
TGACG	-0.0650584	0.948149	-0.370596	0.711066
TGACT	1.3611	0.173979	0.480808	0.630826
TGAGA	0.172142	0.863382	0.379339	0.704567
TGAGC	-0.261284	0.793961	-0.22142	0.824839
TGAGG	0.0297311	0.976291	-0.0170967	0.986365
TGAGT	0.737494	0.461102	0.351314	0.725473
TGATA	-0.698171	0.485334	-0.381736	0.702789
TGATC	1.90089	0.0577896	1.80271	0.071925
TGATG	-1.09588	0.273558	-1.20635	0.228147
TGATT	1.3934	0.164	0.916422	0.359803
TGCAA	0.104714	0.916637	0.41769	0.67632
TGCAC	-0.600949	0.548095	-0.615397	0.53852
TGCAG	0.340609	0.733514	-0.222828	0.823743
TGCAT	-1.72991	0.0841502	-2.01949	0.0438738
TGCCA	-0.691606	0.489447	-0.450637	0.65241
TGCCC	0.717271	0.473479	0.929427	0.353035
TGCCG	-0.0906927	0.927767	-0.205302	0.837406
TGCCT	0.461376	0.644692	0.166308	0.86797
TGCGA	-0.466941	0.640707	-0.439633	0.660358
TGCGC	0.702215	0.482814	0.614057	0.539405
TGCGG	0.131446	0.895465	0.0728294	0.941965
TGCGT	-0.328709	0.742488	-0.203462	0.838841
TGCTA	-1.13443	0.257056	-1.12494	0.261053
TGCTC	-0.525067	0.599725	-0.3294	0.741965
TGCTG	-0.254542	0.799162	-0.240309	0.810171
TGCTT	2.08599	0.0373918	1.7029	0.0890938
TGGAA	0.0842518	0.932883	0.196439	0.844331
TGGAC	0.932677	0.351351	1.19696	0.231784
TGGAG	-0.872802	0.383111	-0.696572	0.486333
TGGAT	-0.0375347	0.970071	-0.645991	0.518528
TGGCA	0.468367	0.639687	0.407346	0.683895
TGGCC	0.333664	0.738747	0.781199	0.434985
TGGCG	1.64092	0.101351	1.75545	0.0797141
TGGCT	-0.358745	0.719908	-0.914702	0.360707
TGGGA	-0.182689	0.855102	-0.0557734	0.95554
TGGGC	0.179419	0.857668	0.403096	0.687017
TGGGG	0.601531	0.547707	0.552624	0.580721
TGGGT	-0.591694	0.554274	-1.2115	0.226184
TGGTA	-0.914482	0.360822	-0.501291	0.616345
TGGTC	-0.207834	0.835427	-0.00898814	0.992831
TGGTG	0.489534	0.624638	0.48591	0.627203
TGGTT	2.04143	0.0416331	1.79073	0.0738259
TGTAA	0.497173	0.619244	0.620207	0.53535
TGTAC	1.63644	0.102257	1.72663	0.0847335
TGTAG	-0.288051	0.773405	-0.0679613	0.945839
TGTAT	1.41153	0.158592	1.27834	0.201609
TGTCA	0.677066	0.498619	0.754486	0.450846
TGTCC	-0.996726	0.319288	-1.00873	0.313507
TGTCG	-0.196937	0.843943	-0.147051	0.88314
TGTCT	1.28385	0.199676	0.60147	0.547748
TGTGA	0.280057	0.779528	0.657108	0.51136
TGTGC	-0.236591	0.813052	-0.324946	0.745332
TGTGG	0.810884	0.417745	0.725214	0.468597
TGTGT	-0.416517	0.677176	-1.28465	0.199401
TGTTA	0.18622	0.852334	0.337995	0.735483
TGTTC	0.173938	0.861971	0.416756	0.677002
TGTTG	0.378956	0.704851	0.312048	0.755109
TGTTT	0.591163	0.554628	0.164137	0.869677
TTAAA	1.78019	0.0755416	1.66534	0.0963514
TTAAC	-1.30267	0.19318	-1.21725	0.22398
TTAAG	0.783853	0.433427	1.17903	0.238849
TTAAT	-0.625724	0.531728	-1.08368	0.278937
TTACA	0.961154	0.336851	0.869125	0.385118
TTACC	0.0988091	0.921322	0.414143	0.678913
TTACG	-0.170924	0.864339	-0.31813	0.750496
TTACT	1.86187	0.0630982	1.83356	0.0672025
TTAGA	2.15565	0.031501	2.3116	0.0211337
TTAGC	-0.267817	0.78893	-0.0887587	0.929303
TTAGG	0.771135	0.440921	0.472828	0.636503
TTAGT	2.10732	0.0354952	1.61569	0.106672
TTATA	0.324143	0.74594	0.197262	0.843688
TTATC	0.819538	0.412797	1.0228	0.306805
TTATG	-0.99407	0.32058	-0.705843	0.480552
TTATT	1.21271	0.225705	1.08777	0.277121
TTCAA	1.22823	0.219827	1.46865	0.142439
TTCAC	0.189069	0.850101	0.364283	0.715772
TTCAG	-0.15975	0.87313	-0.288905	0.772751
TTCAT	-0.585554	0.55839	-1.06059	0.289298
TTCCA	-1.58993	0.112362	-1.65838	0.0977516
TTCCC	-0.395286	0.692769	-0.155499	0.876479
TTCCG	0.687404	0.492091	0.610815	0.541548
TTCCT	0.754745	0.45069	0.0137517	0.989033
TTCGA	-0.790463	0.429565	-0.674705	0.500118
TTCGC	0.65178	0.514787	0.425707	0.670469
TTCGG	1.94216	0.0526076	2.01974	0.0438876
TTCGT	-0.41932	0.675128	-0.561913	0.574383
TTCTA	-0.230335	0.817908	-0.251876	0.801221
TTCTC	-0.122862	0.902256	0.545814	0.585393
TTCTG	-0.529625	0.596563	-0.403931	0.686403
TTCTT	1.93977	0.0528642	1.54616	0.122578
TTGAA	1.05087	0.293728	1.27541	0.202646
TTGAC	0.594066	0.552686	0.425212	0.670839
TTGAG	-0.0550116	0.956147	-0.144456	0.885188
TTGAT	-0.0519242	0.958606	-0.601219	0.547917
TTGCA	-1.09852	0.272408	-0.930815	0.352314
TTGCC	1.86502	0.0626556	1.8805	0.0605118
TTGCG	0.408189	0.683277	0.494075	0.621429
TTGCT	0.735036	0.462597	0.021216	0.98308
TTGGA	0.941556	0.346788	0.917956	0.359002
TTGGC	-0.135219	0.892483	0.322699	0.747033
TTGGG	-0.530902	0.59568	-0.294479	0.768491
TTGGT	1.55864	0.119595	1.39853	0.162455
TTGTA	2.44472	0.0147759	2.28366	0.0227299
TTGTC	0.31813	0.750494	0.750336	0.45334
TTGTG	-0.661016	0.508851	-0.550841	0.581943
TTGTT	0.143373	0.886043	-0.28126	0.778607
TTTAA	-0.87128	0.383941	-0.835558	0.403729
TTTAC	0.890372	0.373613	0.997327	0.318997
TTTAG	1.90641	0.0570701	1.57014	0.116899
TTTAT	-0.162162	0.871232	-0.733445	0.463572
TTTCA	0.680225	0.496617	0.545651	0.585503
TTTCC	0.677139	0.498571	1.09369	0.274518
TTTCG	0.578666	0.563032	0.612186	0.540645
TTTCT	-0.0797165	0.936489	-0.597117	0.550651
TTTGA	0.931714	0.351848	0.905981	0.3653
TTTGC	0.801269	0.423284	1.02976	0.303528
TTTGG	1.19942	0.230824	1.02956	0.303621
TTTGT	0.241384	0.809338	-0.206177	0.836721
TTTTA	-0.206771	0.836257	-0.193637	0.846524
TTTTC	-0.154531	0.877241	-0.262569	0.792976
TTTTG	1.23125	0.218697	1.08383	0.278865
TTTTT	1.43053	0.153071	1.0654	0.28711
AAAAAA	-0.290175	0.77178	-0.0973103	0.922512
AAAAAC	1.6079	0.108384	1.50302	0.133356
AAAAAG	0.678202	0.4979	0.788688	0.430604
AAAAAT	-0.27561	0.78294	-0.599286	0.549205
AAAACA	-0.680213	0.496625	-0.632448	0.527328
AAAACC	-0.266453	0.789979	-0.597339	0.550508
AAAACG	1.05077	0.293808	0.633894	0.526384
AAAACT	1.7816	0.0753174	1.76492	0.0780853
AAAAGA	0.481075	0.630634	0.675253	0.499768
AAAAGC	-0.195997	0.844677	-0.202879	0.839297
AAAAGG	-1.94626	0.0520839	-1.95382	0.0511808
AAAAGT	0.482249	0.6298	0.104661	0.916679
AAAATA	-0.358152	0.720352	0.103582	0.917534
AAAATC	1.31076	0.190438	1.41184	0.158514
AAAATG	0.837293	0.402753	0.905072	0.365782
AAAATT	-0.381952	0.702629	-0.573055	0.566816
AAACAA	0.110661	0.911921	0.593126	0.553315
AAACAC	0.253683	0.799825	0.472205	0.636948
AAACAG	0.544125	0.586553	0.574434	0.565884
AAACAT	-1.12788	0.259814	-1.39688	0.162968
AAACCA	-0.0595879	0.952503	0.530838	0.595725
AAACCC	-0.594047	0.552698	-0.493712	0.621686
AAACCG	0.888213	0.37478	0.717956	0.473059
AAACCT	0.417417	0.676519	0.203781	0.838592
AAACGA	1.40807	0.159674	1.39212	0.164454
AAACGC	1.04369	0.297076	1.27147	0.204126
AAACGG	-0.245546	0.806116	-0.531125	0.595531
AAACGT	-0.117218	0.906725	-0.0248619	0.980173
AAACTA	-0.27747	0.781512	-0.000662178	0.999472
AAACTC	-0.0852093	0.932123	-0.0399806	0.968122
AAACTG	0.852926	0.394033	0.743903	0.457219
AAACTT	0.728941	0.466315	0.70351	0.482005
AAAGAA	-0.293543	0.769206	0.137496	0.890684
AAAGAC	0.391584	0.695502	0.87534	0.381742
AAAGAG	0.278146	0.780994	0.373057	0.709234
AAAGAT	-0.559767	0.575842	-1.05164	0.293387
AAAGCA	1.33593	0.182067	1.0906	0.275874
AAAGCC	0.456724	0.64803	0.360978	0.718239
AAAGCG	0.0924066	0.926405	-0.0462882	0.963096
AAAGCT	0.146153	0.883848	-0.0868876	0.930789
AAAGGA	-0.54673	0.584762	-0.294993	0.768098
AAAGGC	0.485465	0.627519	0.188987	0.850165
AAAGGG	-2.37745	0.0177451	-2.27829	0.0230589
AAAGGT	1.70077	0.0895103	1.5381	0.124552
AAAGTA	1.32168	0.186777	1.49423	0.135646
AAAGTC	1.13469	0.256953	0.627598	0.530501
AAAGTG	-2.26733	0.0237266	-2.62215	0.00896738
AAAGTT	-1.21508	0.224801	-1.67532	0.0943912
AAATAA	-0.171112	0.864192	0.106657	0.915096
AAATAC	0.152647	0.878727	0.451528	0.651767
AAATAG	1.83487	0.0670168	1.76383	0.0782628
AAATAT	1.49711	0.134886	1.16282	0.245354
AAATCA	1.14896	0.251021	1.54284	0.123397
AAATCC	1.21911	0.223271	0.781534	0.434788
AAATCG	1.56449	0.118305	1.4538	0.146586
AAATCT	-2.21231	0.027328	-2.41381	0.0160982
AAATGA	-1.05638	0.291213	-0.836225	0.403354
AAATGC	-0.809404	0.418598	-0.777503	0.437162
AAATGG	0.388502	0.697779	0.295911	0.767398
AAATGT	1.67252	0.0949355	1.04402	0.296887
AAATTA	-0.246446	0.805419	0.325305	0.745062
AAATTC	-2.00979	0.0449027	-1.90804	0.0568594
AAATTG	2.25121	0.0247497	2.25186	0.0247043
AAATTT	0.0733897	0.94152	-0.22541	0.821735
AACAAA	1.16308	0.24525	1.61044	0.107824
AACAAC	-0.0972792	0.922536	-0.0476911	0.961978
AACAAG	-0.354386	0.723171	-0.351916	0.725021
AACAAT	-1.15674	0.247835	-1.38718	0.165916
AACACA	-0.916291	0.359873	-1.0931	0.274786
AACACC	-2.36097	0.0185583	-2.08697	0.0373184
AACACG	0.384653	0.700631	0.328376	0.742741
AACACT	1.49019	0.136704	1.08127	0.280003
AACAGA	0.523773	0.600624	0.626511	0.531212
AACAGC	-0.0659826	0.947413	0.0536503	0.957231
AACAGG	0.858061	0.391195	1.09774	0.272758
AACAGT	-1.2619	0.207469	-1.62533	0.104626
AACATA	-0.736154	0.461919	-0.781579	0.434765
AACATC	-0.764871	0.444644	-0.799216	0.424478
AACATG	-1.83605	0.0668496	-1.63752	0.102049
AACATT	0.299043	0.765008	-0.190083	0.849307
AACCAA	-1.04044	0.298547	-0.924095	0.355799
AACCAC	1.33508	0.182351	1.24178	0.214797
AACCAG	-0.264592	0.791412	-0.551936	0.581193
AACCAT	0.428493	0.668442	0.144339	0.88528
AACCCA	-1.07357	0.283435	-1.058	0.290471
AACCCC	-1.59974	0.110186	-1.61021	0.107881
AACCCG	0.648777	0.516728	0.72019	0.471691
AACCCT	0.444103	0.657124	0.0551015	0.956075
AACCGA	0.484702	0.62806	0.859484	0.390428
AACCGC	-0.165444	0.868649	-0.462595	0.643829
AACCGG	0.854155	0.393361	0.76291	0.445813
AACCGT	0.636798	0.524501	0.713968	0.475533
AACCTA	1.61149	0.107603	1.61455	0.106941
AACCTC	-1.94754	0.0519409	-1.70714	0.0883107
AACCTG	0.848514	0.396483	0.773339	0.439619
AACCTT	1.14992	0.250625	1.06681	0.286478
AACGAA	-1.09775	0.272763	-1.02767	0.304523
AACGAC	1.30659	0.191889	1.60154	0.109895
AACGAG	1.97195	0.0491491	1.74663	0.0812656
AACGAT	1.8773	0.0611477	2.00409	0.0457327
AACGCA	-0.484702	0.62806	-0.62108	0.534782
AACGCC	-0.690478	0.490167	-0.757557	0.449027
AACGCG	1.97618	0.0489418	1.95706	0.0511615
AACGCT	0.66945	0.503464	0.705854	0.480553
AACGGA	-1.57419	0.116004	-1.27132	0.204111
AACGGC	-0.526169	0.598964	-0.327586	0.743335
AACGGG	-0.807164	0.419892	-0.647135	0.517786
AACGGT	1.34524	0.179137	1.13419	0.257207
AACGTA	-1.35436	0.176201	-1.38909	0.165418
AACGTC	2.00571	0.045466	2.09946	0.0363522
AACGTG	0	1	-0.385119	0.700286
AACGTT	1.61286	0.107347	1.55457	0.120624
AACTAA	-0.215082	0.829775	-0.0383054	0.969457
AACTAC	-0.489857	0.62441	-0.587205	0.557282
AACTAG	0.526357	0.59883	0.451172	0.652024
AACTAT	-1.25064	0.211552	-1.58842	0.11274
AACTCA	-0.612526	0.540416	-0.629685	0.529134
AACTCC	-0.203668	0.83868	0.148675	0.881859
AACTCG	-0.629722	0.529113	-0.796821	0.425882
AACTCT	0.31032	0.756422	0.041976	0.966531
AACTGA	1.21766	0.223821	1.31114	0.190305
AACTGC	-0.382964	0.701879	-0.694736	0.487489
AACTGG	-0.367749	0.713187	-0.258184	0.796351
AACTGT	-0.924035	0.355834	-1.17926	0.238767
AACTTA	0.558257	0.576872	0.321246	0.748133
AACTTC	0.0842657	0.932873	0.161526	0.871732
AACTTG	-1.38437	0.166751	-1.47271	0.141348
AACTTT	-0.649532	0.516236	-0.611234	0.54127
AAGAAA	2.2614	0.0240952	2.68589	0.00744404
AAGAAC	-1.25148	0.211236	-1.29216	0.19679
AAGAAG	-0.243042	0.808054	-0.242102	0.808782
AAGAAT	-0.355788	0.722121	-0.676143	0.499205
AAGACA	-1.03511	0.301027	-1.21519	0.224766
AAGACC	-1.27183	0.203918	-0.843837	0.399087
AAGACG	-0.0760229	0.939426	0.0546383	0.956445
AAGACT	0.790809	0.429361	0.394159	0.6936
AAGAGA	-0.330108	0.74143	-0.233982	0.815076
AAGAGC	0.0767117	0.938878	-0.196235	0.844491
AAGAGG	-0.681422	0.49586	-0.948615	0.343189
AAGAGT	0.359498	0.719345	0.0572532	0.954362
AAGATA	-1.8658	0.0625599	-1.39123	0.164659
AAGATC	0.196267	0.844466	-0.170068	0.865012
AAGATG	-0.024413	0.980531	0.184311	0.85383
AAGATT	0.16395	0.869824	-0.124137	0.901247
AAGCAA	-0.956722	0.339091	-0.959065	0.337912
AAGCAC	-0.88917	0.37427	-0.818567	0.413359
AAGCAG	-1.08214	0.27962	-0.973844	0.330521
AAGCAT	0.919898	0.357986	0.439221	0.660656
AAGCCA	-0.497741	0.618844	-0.469602	0.638805
AAGCCC	-0.8548	0.392995	-0.722059	0.470532
AAGCCG	0.254894	0.79889	0.460736	0.645153
AAGCCT	1.05855	0.29022	0.961702	0.336579
AAGCGA	0.749659	0.453754	0.588778	0.556229
AAGCGC	-1.38168	0.167606	-1.31958	0.187494
AAGCGG	1.68585	0.0924325	1.85069	0.064842
AAGCGT	1.72582	0.0849729	1.37585	0.169408
AAGCTA	0.329931	0.741564	0.0243696	0.980566
AAGCTC	0.706701	0.480021	0.731214	0.464929
AAGCTG	0.104198	0.917046	-0.014744	0.988241
AAGCTT	0.455908	0.648618	-0.110279	0.912224
AAGGAA	-1.56705	0.117621	-1.17142	0.241883
AAGGAC	-0.285528	0.775335	0.0208262	0.983391
AAGGAG	-2.06972	0.038904	-2.37677	0.0177873
AAGGAT	0.45384	0.650103	0.00288628	0.997698
AAGGCA	0.0895568	0.928668	0.566295	0.571402
AAGGCC	-1.4654	0.143329	-1.2779	0.201772
AAGGCG	0.127751	0.898388	-0.0552691	0.955942
AAGGCT	0.798783	0.424726	0.300721	0.763729
AAGGGA	-2.27198	0.0234454	-2.08091	0.0378774
AAGGGC	-0.440454	0.659763	-0.340202	0.73382
AAGGGG	-1.10002	0.271756	-0.847834	0.396859
AAGGGT	1.19383	0.233009	0.776596	0.437694
AAGGTA	1.55775	0.119823	1.80431	0.0717023
AAGGTC	-0.33435	0.738229	-0.133694	0.893688
AAGGTG	-0.809222	0.4187	-1.02973	0.303542
AAGGTT	1.08089	0.280174	0.59899	0.549399
AAGTAA	1.75713	0.0794054	2.28958	0.0224217
AAGTAC	0.685343	0.493386	0.795256	0.426773
AAGTAG	0.733721	0.463398	0.52082	0.602679
AAGTAT	0.199663	0.84181	0.134651	0.892932
AAGTCA	-1.3511	0.177164	-1.12447	0.261251
AAGTCC	0.569493	0.56923	0.88185	0.378209
AAGTCG	0.763726	0.445336	1.1455	0.25254
AAGTCT	1.40865	0.159454	1.33133	0.18358
AAGTGA	-1.32672	0.185093	-1.1749	0.240488
AAGTGC	0.842564	0.399803	1.19643	0.23201
AAGTGG	1.6413	0.101268	1.76302	0.0784225
AAGTGT	-0.639144	0.522967	-0.918964	0.358479
AAGTTA	0.449952	0.652903	0.408142	0.683311
AAGTTC	-2.92822	0.00354489	-2.84293	0.00464145
AAGTTG	0.872115	0.383486	0.775841	0.43814
AAGTTT	0.621695	0.534371	0.157605	0.87482
AATAAA	-0.6219	0.534238	-0.218598	0.827035
AATAAC	0.67277	0.501347	0.813088	0.416486
AATAAG	0.762038	0.446329	1.10058	0.271513
AATAAT	-0.286262	0.774774	-0.397368	0.691234
AATACA	-0.132034	0.895001	-0.27924	0.780155
AATACC	-0.180534	0.856792	-0.0295747	0.976416
AATACG	-0.484135	0.628464	-0.488292	0.625519
AATACT	2.04889	0.0409106	1.88762	0.0595587
AATAGA	0.349871	0.726555	0.530002	0.596301
AATAGC	0.933391	0.350986	0.832939	0.405202
AATAGG	0.72082	0.471295	1.01156	0.312156
AATAGT	1.42325	0.15518	1.39798	0.162631
AATATA	1.21118	0.226292	1.44086	0.150139
AATATC	-0.0127638	0.98982	0.206816	0.836222
AATATG	0.556145	0.578314	0.235384	0.813989
AATATT	1.19908	0.230963	0.774729	0.438796
AATCAA	1.10414	0.269973	1.03774	0.299804
AATCAC	-2.5225	0.0119272	-2.50487	0.0125342
AATCAG	0.809939	0.41829	0.463125	0.643438
AATCAT	0.0829807	0.933894	-0.0830144	0.933867
AATCCA	0.905592	0.365509	0.897708	0.369695
AATCCC	0.405419	0.685311	0.327726	0.74323
AATCCG	0.147132	0.883076	0.256473	0.797672
AATCCT	-1.04669	0.295657	-1.30023	0.194021
AATCGA	0.379547	0.704415	0.451299	0.651938
AATCGC	0	1	0.148792	0.881767
AATCGG	-1.15934	0.246818	-1.0395	0.299012
AATCGT	0.432415	0.665593	0.489739	0.624499
AATCTA	0.063526	0.949368	-0.0859346	0.931546
AATCTC	-0.442085	0.658583	-0.357065	0.721165
AATCTG	-0.664971	0.506317	-0.71569	0.474453
AATCTT	0.543744	0.586816	0.516583	0.605634
AATGAA	0.368087	0.712935	0.414492	0.678658
AATGAC	-0.952132	0.341405	-0.948734	0.34313
AATGAG	-0.471924	0.637147	-0.400051	0.689257
AATGAT	0.379569	0.704396	0.375594	0.707349
AATGCA	-0.917616	0.359183	-0.743105	0.457703
AATGCC	0.0471973	0.962371	0.37029	0.711295
AATGCG	-1.4092	0.1596	-1.37777	0.16908
AATGCT	-0.649219	0.51644	-0.905896	0.365352
AATGGA	0.0108578	0.99134	0.255379	0.798515
AATGGC	0	1	-0.0793988	0.936741
AATGGG	0.443589	0.657495	0.0838047	0.933239
AATGGT	-0.299727	0.764486	-0.482316	0.629755
AATGTA	-0.111944	0.910904	-0.294992	0.768099
AATGTC	1.23899	0.215829	1.52341	0.128192
AATGTG	-0.332229	0.739829	-0.839468	0.401542
AATGTT	0.213306	0.831158	-0.417898	0.676172
AATTAA	-0.294081	0.768795	-0.21169	0.832419
AATTAC	-0.346114	0.729376	-0.0269008	0.978548
AATTAG	0.317113	0.751266	0.745436	0.456306
AATTAT	-0.350052	0.726419	-0.543875	0.586726
AATTCA	0.626385	0.531295	0.775973	0.438064
AATTCC	-1.50202	0.133614	-1.36411	0.173034
AATTCG	0	1	-0.277775	0.781278
AATTCT	0.575891	0.564899	0.45127	0.651953
AATTGA	0.918758	0.358583	1.31228	0.189933
AATTGC	-0.758176	0.448638	-0.522547	0.601477
AATTGG	1.52435	0.127961	1.51641	0.129954
AATTGT	-0.171262	0.864073	-0.207177	0.83594
AATTTA	-0.681323	0.495923	-0.543305	0.587116
AATTTC	-0.225359	0.821774	-0.178629	0.858287
AATTTG	1.44395	0.149264	1.07379	0.283334
AATTTT	0.38824	0.697972	-0.137472	0.890704
ACAAAA	-0.713256	0.475957	-0.673586	0.500828
ACAAAC	2.24505	0.025137	2.35921	0.0186439
ACAAAG	-0.320749	0.748509	-0.713444	0.475842
ACAAAT	0.031665	0.974749	-0.236889	0.812821
ACAACA	-1.44957	0.147694	-1.55319	0.120904
ACAACC	-1.06907	0.285464	-1.03961	0.298931
ACAACG	0.556691	0.577942	0.67255	0.501489
ACAACT	2.40548	0.0164717	2.31372	0.021039
ACAAGA	0.365231	0.715064	0.329473	0.74191
ACAAGC	-0.501507	0.616193	-0.255849	0.798152
ACAAGG	-0.76918	0.442082	-0.683032	0.494843
ACAAGT	0.122396	0.902625	-0.0907538	0.927718
ACAATA	0.0998181	0.920521	0.137952	0.890323
ACAATC	-0.77096	0.44103	-0.584423	0.559151
ACAATG	0.156997	0.875298	0.0445945	0.964445
ACAATT	0.709546	0.478256	0.762268	0.446195
ACACAA	0.64484	0.519271	0.270177	0.787115
ACACAC	-0.98101	0.326973	-0.711359	0.47713
ACACAG	0.709989	0.477979	0.452437	0.651113
ACACAT	-1.77845	0.0758346	-2.05689	0.0401408
ACACCA	-1.03017	0.303334	-0.952563	0.341184
ACACCC	-0.19499	0.845465	-0.507729	0.611825
ACACCG	-1.10823	0.268241	-0.686198	0.492854
ACACCT	0.738969	0.460209	0.483696	0.628773
ACACGA	0.400966	0.688588	0.184835	0.853419
ACACGC	1.08508	0.278329	1.08812	0.276989
ACACGG	-1.11779	0.264107	-1.17188	0.241723
ACACGT	-0.114511	0.90887	-0.042768	0.9659
ACACTA	-1.04437	0.296732	-0.952165	0.341391
ACACTC	1.08936	0.276424	1.30715	0.191659
ACACTG	-0.105615	0.915922	-0.227931	0.819775
ACACTT	-1.20462	0.228824	-1.09588	0.273562
ACAGAA	0.0933087	0.925689	0.243258	0.807887
ACAGAC	-0.487066	0.626385	-0.112316	0.91061
ACAGAG	0.289776	0.772085	0.204441	0.838077
ACAGAT	-0.281234	0.778625	-0.60731	0.54387
ACAGCA	1.25829	0.208768	1.50322	0.133303
ACAGCC	-1.22433	0.221298	-1.2045	0.228862
ACAGCG	-0.273438	0.784608	-0.305928	0.759763
ACAGCT	2.39875	0.0167575	1.9058	0.0571419
ACAGGA	0.529346	0.596756	0.163971	0.869808
ACAGGC	1.06212	0.288606	1.05085	0.293744
ACAGGG	0.261754	0.793598	0.461853	0.644349
ACAGGT	-0.970299	0.332284	-1.21381	0.225305
ACAGTA	-0.268767	0.788199	-0.255029	0.798786
ACAGTC	0.546994	0.584581	0.687883	0.491786
ACAGTG	0.88624	0.375834	0.995745	0.319767
ACAGTT	-0.0539799	0.956969	-0.5091	0.610867
ACATAA	-0.563793	0.5731	-0.557592	0.577325
ACATAC	-0.0726638	0.942097	-0.123588	0.901681
ACATAG	1.77833	0.0758612	2.03045	0.0427631
ACATAT	0.214327	0.830363	-0.326814	0.743921
ACATCA	1.13494	0.256851	1.30646	0.191905
ACATCC	-0.27062	0.786774	-0.222588	0.82393
ACATCG	-0.623221	0.533373	-0.917787	0.359167
ACATCT	-2.04623	0.0411673	-2.06573	0.0392838
ACATGA	-2.45321	0.0144483	-2.3868	0.017312
ACATGC	0.266052	0.790288	0.411847	0.680595
ACATGG	-0.685735	0.493138	-0.831826	0.405831
ACATGT	0.130019	0.896594	-0.0943819	0.924836
ACATTA	-0.0364578	0.970929	0.378585	0.705127
ACATTC	0.895327	0.370964	1.32649	0.185184
ACATTG	1.62542	0.104596	1.60418	0.109198
ACATTT	1.77872	0.0757849	1.34034	0.180629
ACCAAA	-2.2516	0.0247148	-1.84006	0.0662501
ACCAAC	2.50273	0.0126212	2.44313	0.0148855
ACCAAG	-0.878616	0.379953	-1.00457	0.315504
ACCAAT	0.729717	0.465844	0.64572	0.518703
ACCACA	-0.809638	0.418462	-0.689658	0.49067
ACCACC	0.415485	0.677931	0.408911	0.682747
ACCACG	-0.381251	0.703149	-0.410958	0.681248
ACCACT	0.771736	0.440567	0.588132	0.556659
ACCAGA	-0.826132	0.409049	-0.577696	0.56368
ACCAGC	-1.56151	0.118921	-1.74752	0.0810586
ACCAGG	1.31932	0.187558	1.12305	0.261855
ACCAGT	-1.2936	0.196297	-1.27135	0.204094
ACCATA	0.244526	0.806905	0.459557	0.645997
ACCATC	-0.622796	0.533649	-0.391769	0.695364
ACCATG	-0.00964886	0.992305	0.232011	0.816607
ACCATT	-2.01835	0.0440069	-2.26848	0.0236746
ACCCAA	-1.46182	0.144316	-1.36985	0.171245
ACCCAC	-0.371356	0.7105	-0.351543	0.725301
ACCCAG	-0.631479	0.527961	-0.616448	0.537826
ACCCAT	0.636963	0.524385	0.635851	0.525109
ACCCCA	-1.95088	0.0515387	-1.85681	0.0638357
ACCCCC	-0.395934	0.69229	-0.271209	0.786321
ACCCCG	0.193933	0.846293	0.351524	0.725318
ACCCCT	-0.115169	0.908349	-0.449258	0.653406
ACCCGA	-1.75056	0.0806382	-1.99802	0.0463362
ACCCGC	1.3022	0.193366	0.874822	0.382013
ACCCGG	0.196471	0.844306	0.346665	0.728961
ACCCGT	0	1	-0.293815	0.769002
ACCCTA	-1.43729	0.151157	-1.18854	0.23508
ACCCTC	-1.11587	0.264915	-1.20435	0.228928
ACCCTG	-0.091154	0.9274	0.0425142	0.966103
ACCCTT	-0.571772	0.567685	-0.729781	0.465803
ACCGAA	-0.539916	0.589453	-0.360499	0.718597
ACCGAC	0.448376	0.654045	0.0618188	0.950728
ACCGAG	0.783263	0.433784	0.517534	0.604969
ACCGAT	0.636798	0.524501	0.481495	0.630336
ACCGCA	0.257051	0.797226	0.291519	0.770753
ACCGCC	-0.933695	0.350845	-0.978418	0.328276
ACCGCG	-0.218894	0.826807	-0.555382	0.578866
ACCGCT	0.121952	0.902977	0.144582	0.885088
ACCGGA	0.602042	0.547372	0.24275	0.80828
ACCGGC	-0.514184	0.607309	-0.433217	0.665009
ACCGGG	-0.311037	0.755878	-0.163283	0.870349
ACCGGT	-0.484135	0.628464	-0.581001	0.561461
ACCGTA	0	1	-0.0385289	0.969278
ACCGTC	0.291559	0.770721	0.319759	0.749259
ACCGTG	0.512797	0.608278	0.218884	0.826812
ACCGTT	1.94824	0.0519361	2.07238	0.0387685
ACCTAA	1.30408	0.192705	1.40579	0.160307
ACCTAC	-1.09018	0.27607	-1.08995	0.276168
ACCTAG	-1.10082	0.271416	-1.31186	0.190085
ACCTAT	-0.225714	0.821499	-0.442936	0.65797
ACCTCA	-1.75829	0.0792097	-1.65158	0.099145
ACCTCC	-1.82881	0.0679308	-1.50518	0.1328
ACCTCG	-0.140557	0.888266	-0.158662	0.873987
ACCTCT	0.628656	0.529807	0.745241	0.456411
ACCTGA	1.84007	0.0662543	1.86691	0.0624076
ACCTGC	1.08795	0.27705	1.27427	0.203063
ACCTGG	0.819282	0.412942	0.889936	0.373848
ACCTGT	-0.460659	0.645205	-1.14243	0.253737
ACCTTA	0.868019	0.385722	1.14476	0.252763
ACCTTC	-0.937313	0.348971	-1.31346	0.18956
ACCTTG	-0.693478	0.488272	-0.683214	0.49473
ACCTTT	1.23856	0.215981	1.0099	0.312939
ACGAAA	-1.25898	0.208546	-0.998491	0.318441
ACGAAC	-1.55811	0.119809	-1.5291	0.126858
ACGAAG	0.540842	0.588818	0.334682	0.737979
ACGAAT	-0.175042	0.861104	-0.383489	0.701493
ACGACA	1.51934	0.129318	1.44311	0.149625
ACGACC	-0.54865	0.583446	-0.470251	0.638343
ACGACG	0.637798	0.523868	0.800892	0.42359
ACGACT	0.303754	0.761419	0.817852	0.41381
ACGAGA	0.854155	0.393361	1.04694	0.295574
ACGAGC	0.144119	0.885453	-0.0305803	0.975614
ACGAGG	1.36366	0.173212	1.42588	0.154459
ACGAGT	0.582238	0.560624	0.425595	0.670552
ACGATA	0	1	0.112221	0.910685
ACGATC	0.379547	0.704415	0.370162	0.711393
ACGATG	0	1	-0.240025	0.810392
ACGATT	0.710855	0.477459	0.662756	0.507746
ACGCAA	-0.93349	0.350983	-0.991386	0.321961
ACGCAC	1.71644	0.0866681	1.93316	0.0538122
ACGCAG	-0.673485	0.500895	-0.34278	0.731881
ACGCAT	0.382773	0.702021	0.29061	0.771447
ACGCCA	0.840035	0.40123	1.03776	0.299834
ACGCCC	0.249345	0.803177	0.309087	0.75736
ACGCCG	-0.577974	0.563515	0.0119707	0.990453
ACGCCT	0.377072	0.70625	0.470202	0.638378
ACGCGA	0.946218	0.34448	0.728467	0.466631
ACGCGC	0.628468	0.52994	0.739103	0.460151
ACGCGG	0.243092	0.808015	0.335166	0.737618
ACGCGT	0.379547	0.704415	0.343071	0.731663
ACGCTA	1.91543	0.0560618	2.14706	0.0323899
ACGCTC	-1.40148	0.161644	-1.43364	0.152264
ACGCTG	1.07728	0.281789	0.930289	0.352591
ACGCTT	0.559842	0.575796	0.664623	0.506555
ACGGAA	-1.01449	0.310758	-1.08844	0.27685
ACGGAC	-0.484135	0.628464	-0.247359	0.804712
ACGGAG	-0.493153	0.622081	-0.523741	0.600648
ACGGAT	-0.120375	0.904226	-0.0690737	0.944953
ACGGCA	1.16544	0.24434	1.12682	0.260301
ACGGCC	-1.63558	0.102508	-1.67729	0.0940828
ACGGCG	-1.38256	0.167408	-1.31668	0.188548
ACGGCT	-0.129488	0.897014	0.12917	0.897265
ACGGGA	0.118662	0.905582	0.498784	0.618115
ACGGGC	-1.53511	0.125461	-1.37654	0.169265
ACGGGG	-1.09862	0.272391	-0.964934	0.334973
ACGGGT	-1.41793	0.156799	-1.39401	0.163894
ACGGTA	0.614119	0.539369	0.636074	0.524972
ACGGTC	1.00469	0.315488	1.0035	0.316065
ACGGTG	-0.248656	0.80371	-0.223054	0.823568
ACGGTT	1.87886	0.0608526	1.67676	0.0941762
ACGTAA	0	1	0.0287245	0.977094
ACGTAC	-1.72286	0.0854952	-1.46594	0.143219
ACGTAG	-1.42346	0.155232	-1.43292	0.152534
ACGTAT	0.840035	0.40123	0.970289	0.332314
ACGTCA	1.29882	0.194546	1.45096	0.147397
ACGTCC	1.96635	0.0498518	1.99781	0.0463446
ACGTCG	2.00978	0.0453235	1.96902	0.0498437
ACGTCT	-0.937557	0.348863	-1.19709	0.231806
ACGTGA	2.75656	0.00605858	2.93165	0.00354028
ACGTGC	-0.993141	0.321044	-0.843302	0.399392
ACGTGG	2.80801	0.0051951	2.84947	0.00458371
ACGTGT	-0.163438	0.870227	-0.0799168	0.936329
ACGTTA	-0.345139	0.730111	-0.32936	0.741999
ACGTTC	0.786854	0.431683	0.72991	0.465732
ACGTTG	-0.303754	0.761419	-0.344845	0.73033
ACGTTT	0.307636	0.758463	0.0818355	0.934804
ACTAAA	-0.51775	0.604818	-0.483092	0.629202
ACTAAC	-0.582471	0.560463	-0.768152	0.442696
ACTAAG	1.05123	0.293573	1.02314	0.306652
ACTAAT	0.225315	0.821809	0.294803	0.768244
ACTACA	2.03521	0.0422802	1.98237	0.0479047
ACTACC	-1.20469	0.228802	-1.10447	0.269837
ACTACG	-0.0800267	0.936242	-0.0660542	0.947356
ACTACT	-0.354352	0.723196	-0.848404	0.396558
ACTAGA	-1.49507	0.135425	-1.02506	0.305735
ACTAGC	1.5375	0.124719	1.72458	0.0851615
ACTAGG	-1.58541	0.113404	-1.73787	0.0827574
ACTAGT	0.617054	0.537428	0.527138	0.598288
ACTATA	-1.75774	0.0793026	-1.53575	0.125119
ACTATC	0.347052	0.72867	0.666389	0.505415
ACTATG	0.38324	0.701675	0.432783	0.665324
ACTATT	-1.1822	0.237587	-1.42969	0.153338
ACTCAA	-0.0302253	0.975897	-0.109509	0.912834
ACTCAC	-0.916177	0.359934	-0.95857	0.338152
ACTCAG	0.0820871	0.934604	0.0922393	0.926538
ACTCAT	1.1223	0.262182	0.700627	0.4838
ACTCCA	-0.224123	0.822736	0.0298912	0.976163
ACTCCC	0.72412	0.469268	1.14647	0.25206
ACTCCG	-0.761617	0.446591	-0.859915	0.390191
ACTCCT	2.47967	0.0134319	2.61002	0.00929239
ACTCGA	-0.45086	0.652251	-0.658795	0.510283
ACTCGC	-0.786854	0.431683	-0.918851	0.35857
ACTCGG	0.707871	0.479297	0.897646	0.369738
ACTCGT	0.285535	0.77533	0.104064	0.917152
ACTCTA	1.14665	0.251983	1.23223	0.218348
ACTCTC	-0.795712	0.42651	-0.476647	0.633783
ACTCTG	-1.07847	0.281249	-1.01999	0.308135
ACTCTT	0.607562	0.543704	0.679362	0.497168
ACTGAA	0.329701	0.741738	0.130409	0.896285
ACTGAC	-0.459584	0.645979	-0.140431	0.888365
ACTGAG	0.665285	0.506117	0.748063	0.454707
ACTGAT	0.496049	0.620037	0.236141	0.813401
ACTGCA	0.587702	0.556948	0.55728	0.577538
ACTGCC	-0.749548	0.453813	-0.573231	0.566697
ACTGCG	0.396408	0.691941	0.450626	0.652418
ACTGCT	-1.34107	0.180395	-1.55434	0.120623
ACTGGA	-0.322454	0.747218	-0.177887	0.85887
ACTGGC	1.60379	0.109295	1.72487	0.085084
ACTGGG	2.04317	0.0414726	1.9054	0.0572027
ACTGGT	-1.10116	0.27126	-0.886092	0.375913
ACTGTA	1.26069	0.207901	1.32894	0.184363
ACTGTC	0.11212	0.910764	0.122342	0.902668
ACTGTG	-0.695127	0.487239	-0.624653	0.53243
ACTGTT	1.08236	0.279518	1.08235	0.279525
ACTTAA	0.282328	0.777786	0.170545	0.864637
ACTTAC	2.74195	0.0063037	2.90754	0.00379289
ACTTAG	-0.81445	0.415705	-0.762002	0.446352
ACTTAT	0.356715	0.721427	0.168146	0.866524
ACTTCA	1.44783	0.148181	1.80136	0.0721525
ACTTCC	-1.79194	0.0736449	-2.09654	0.0364683
ACTTCG	1.06043	0.289409	0.876789	0.380955
ACTTCT	-1.58012	0.114598	-1.74538	0.0814275
ACTTGA	-1.40767	0.159741	-1.58421	0.113677
ACTTGC	-0.376911	0.70637	-0.46999	0.638531
ACTTGG	-0.664389	0.50669	-0.302865	0.762095
ACTTGT	0.0219815	0.98247	-0.317015	0.75134
ACTTTA	-0.164829	0.869132	-0.196191	0.844525
ACTTTC	0.798055	0.425148	1.20807	0.227502
ACTTTG	-0.476993	0.633536	-0.673192	0.501078
ACTTTT	1.26458	0.206501	0.8395	0.401513
AGAAAA	0.593475	0.553082	0.712433	0.476468
AGAAAC	-0.57817	0.563361	-0.485736	0.627327
AGAAAG	0.845401	0.398215	0.687439	0.492064
AGAAAT	-0.263587	0.792186	-0.609078	0.542697
AGAACA	-0.568797	0.569701	-0.580329	0.561905
AGAACC	1.84458	0.0656052	1.57494	0.1158
AGAACG	-0.243724	0.807526	-0.645335	0.51896
AGAACT	-1.52602	0.127522	-1.42651	0.154228
AGAAGA	-1.48708	0.13751	-1.14599	0.252244
AGAAGC	0.396586	0.69181	0.533183	0.5941
AGAAGG	0.637732	0.523885	0.788775	0.430549
AGAAGT	0.682345	0.495278	0.403784	0.686511
AGAATA	0.847363	0.397122	0.973221	0.330828
AGAATC	-1.59717	0.110764	-1.45708	0.14562
AGAATG	-0.0687984	0.945172	0.187233	0.851539
AGAATT	-1.5265	0.127408	-1.61909	0.105953
AGACAA	0.992202	0.321492	1.14213	0.253854
AGACAC	-0.350267	0.726258	0.122093	0.902865
AGACAG	-1.69593	0.0904068	-1.5138	0.130592
AGACAT	0.399193	0.689889	-0.0265584	0.978821
AGACCA	-0.175425	0.860803	0.0424247	0.966174
AGACCC	-0.875888	0.381433	-0.614213	0.5393
AGACCG	0.826388	0.40893	0.624338	0.532645
AGACCT	-0.374867	0.707888	-0.700682	0.483768
AGACGA	0.260973	0.794201	0.37237	0.709746
AGACGC	0.303754	0.761419	0.542206	0.587882
AGACGG	0.831088	0.406258	0.710225	0.477839
AGACGT	1.30707	0.191721	0.902202	0.367307
AGACTA	-1.79251	0.073565	-1.5449	0.122895
AGACTC	-0.49808	0.618605	-0.0360247	0.971274
AGACTG	-0.630433	0.528645	-0.614788	0.538922
AGACTT	0.415182	0.678153	0.170134	0.86496
AGAGAA	0.312501	0.754765	0.614677	0.538994
AGAGAC	-2.93344	0.00348513	-2.33399	0.0199235
AGAGAG	-1.22422	0.221345	-1.03201	0.302474
AGAGAT	1.61693	0.106418	1.38117	0.167732
AGAGCA	0.658162	0.510679	0.433036	0.66514
AGAGCC	-1.15187	0.249829	-0.473592	0.635958
AGAGCG	0.123495	0.901755	0.27807	0.781052
AGAGCT	-0.520858	0.602654	-0.558592	0.576645
AGAGGA	-0.674054	0.50053	-0.775181	0.438531
AGAGGC	-0.883435	0.377347	-1.00173	0.316869
AGAGGG	-1.00249	0.316502	-1.00909	0.313333
AGAGGT	0.787338	0.431388	0.485318	0.627623
AGAGTA	-0.170274	0.864851	0.0574365	0.954216
AGAGTC	0.977178	0.328867	1.23647	0.216768
AGAGTG	1.55255	0.121052	1.51826	0.129471
AGAGTT	-0.0192463	0.984651	-0.234391	0.814759
AGATAA	-0.755693	0.450121	-0.596191	0.551266
AGATAC	0.36875	0.712441	0.585425	0.55848
AGATAG	-0.317622	0.750879	-0.319674	0.749324
AGATAT	-0.758491	0.448448	-0.958822	0.338028
AGATCA	0.613621	0.539692	0.454306	0.649768
AGATCC	-1.81829	0.069522	-1.75988	0.0789427
AGATCG	0.0850987	0.932211	0.274295	0.783959
AGATCT	2.05709	0.0401121	1.66835	0.0957592
AGATGA	0.492761	0.622357	0.871877	0.383623
AGATGC	0.592693	0.553608	0.134295	0.893213
AGATGG	-0.968154	0.333346	-0.686671	0.492548
AGATGT	1.56834	0.117334	0.839437	0.401549
AGATTA	0.777252	0.43731	1.0719	0.2842
AGATTC	0.802339	0.422666	0.525458	0.599457
AGATTG	0.99463	0.320309	1.23068	0.218924
AGATTT	-0.273108	0.784862	-0.3426	0.732016
AGCAAA	0.292768	0.769798	0.445263	0.656286
AGCAAC	-0.697947	0.485477	-0.687242	0.492192
AGCAAG	0.125693	0.900016	-0.179256	0.857796
AGCAAT	0.463584	0.643109	0.557418	0.577445
AGCACA	0.0800367	0.936234	0.376761	0.706481
AGCACC	-0.696893	0.486134	-0.686807	0.492464
AGCACG	0.692527	0.488875	0.758226	0.448619
AGCACT	-0.677839	0.498128	-0.929955	0.352761
AGCAGA	0.271881	0.785804	0.420689	0.674128
AGCAGC	-1.01994	0.308157	-0.937006	0.349125
AGCAGG	1.47832	0.139837	1.9503	0.0516103
AGCAGT	-0.727535	0.467176	-0.861638	0.389227
AGCATA	2.11664	0.0347136	1.86341	0.0628922
AGCATC	0.277687	0.781346	0.703514	0.482006
AGCATG	-0.63207	0.527576	-0.835353	0.403847
AGCATT	0.809178	0.418726	0.356828	0.721342
AGCCAA	-0.433158	0.665051	-0.519851	0.603355
AGCCAC	-1.05977	0.289664	-0.854356	0.393239
AGCCAG	-0.377083	0.706241	-0.449167	0.653468
AGCCAT	0.942135	0.346496	0.559881	0.575764
AGCCCA	-2.8188	0.00498168	-2.6484	0.00830086
AGCCCC	-0.148897	0.881683	-0.477719	0.63302
AGCCCG	1.15181	0.249886	1.49069	0.136662
AGCCCT	-0.145442	0.88441	-0.122038	0.902909
AGCCGA	1.98208	0.0480314	2.00248	0.0457991
AGCCGC	0.382773	0.702023	0.566024	0.571591
AGCCGG	1.19174	0.233843	1.47561	0.140618
AGCCGT	0.249345	0.803177	0.45635	0.648301
AGCCTA	0.438981	0.660829	0.496933	0.619414
AGCCTC	0.448106	0.654233	0.775205	0.438516
AGCCTG	-0.696211	0.48656	-0.629912	0.528985
AGCCTT	0.358045	0.720432	0.301902	0.762828
AGCGAA	0.125544	0.900134	0.266541	0.789912
AGCGAC	-0.432415	0.665593	-0.319162	0.749712
AGCGAG	0.518296	0.604438	0.668616	0.503994
AGCGAT	-0.571183	0.568088	-0.547296	0.584377
AGCGCA	1.08334	0.279096	1.07554	0.282566
AGCGCC	-1.88957	0.0593716	-1.73483	0.0833356
AGCGCG	0.679728	0.496937	1.42209	0.155668
AGCGCT	0.500668	0.616788	0.373688	0.708766
AGCGGA	0.156604	0.875608	0.41616	0.677439
AGCGGC	0.72321	0.46983	0.874642	0.382122
AGCGGG	0.63501	0.525665	0.739876	0.459672
AGCGGT	-0.78166	0.434723	-0.71402	0.475491
AGCGTA	-1.00965	0.313095	-1.03396	0.301606
AGCGTC	0.898324	0.369375	1.02444	0.306052
AGCGTG	0.907004	0.364773	1.18753	0.235535
AGCGTT	1.05168	0.293377	0.787805	0.431116
AGCTAA	-1.39369	0.163929	-0.799244	0.424456
AGCTAC	-0.514819	0.606865	-0.416533	0.677165
AGCTAG	0.584198	0.559302	0.529786	0.596451
AGCTAT	0.614693	0.538985	0.544786	0.586098
AGCTCA	0.294242	0.768672	0.700925	0.483616
AGCTCC	-1.01877	0.308714	-1.18872	0.235016
AGCTCG	-0.659245	0.509992	-0.383022	0.701836
AGCTCT	0.421171	0.673777	0.0208634	0.983361
AGCTGA	-0.261881	0.793501	0.148146	0.882276
[truncated: 3,463 more rows]
