# Supplementary material for: The PRC2-binding long non-coding RNAs in human and mouse genomes are associated with predictive sequence features
Source: Sci Rep. 2017 Jan 31;7:41669. doi: 10.1038/srep41669 (PMC5282597; doi:10.1038/srep41669)
Supplement: Supplementary Dataset 7 [file srep41669-s8.xls]

## Sheet: Sheet1
# Enrichment analysis of motifs detected by de novo motif discovery in EZH2 RCS fragments compared to two sets of control sequences
Motif ID	Consensus sequence	Position-specific weight matrix	Number of RCS fragments have this motif	Test 1: number of negative control sequences have this motif	Test 1: fold enrichment	Test 1: P-value	Test 2: number of shuffled control sequences have this motif	Test 2: fold enrichment	Test 2: P-value
1	AGCWTA	A 52 0 0 26 0 52	34	31	1.12	0.39	37	0.896	0.71
		C 0 0 52 0 0 0
		G 0 52 0 0 0 0
		T 0 0 0 26 52 0
2	GSATTCT	A 0 0 23 0 0 0 0	13	11	1.2	0.42	13	1	0.58
		C 0 11 0 0 0 23 0
		G 23 12 0 0 0 0 0
		T 0 0 0 23 23 0 23
3	KCAGGCC	A 0 0 17 0 0 0 0	12	13	0.917	0.66	8	1.54	0.24
		C 0 17 0 0 0 17 17
		G 9 0 0 17 17 0 0
		T 8 0 0 0 0 0 0
4	KTACAGG	A 0 0 21 0 21 0 0	11	9	1.24	0.41	9	1.24	0.41
		C 0 0 0 21 0 0 0
		G 10 0 0 0 0 21 21
		T 11 21 0 0 0 0 0
5	TTAG	A 0 0 281 0	131	117	1.77	0.032	140	0.585	0.96
		C 0 0 0 0
		G 0 0 0 281
		T 281 281 0 0
6	CTGAATA	A 0 0 0 13 13 0 13	6	10	0.584	0.9	7	0.851	0.71
		C 13 0 0 0 0 0 0
		G 0 0 13 0 0 0 0
		T 0 13 0 0 0 13 0
7	TCCTTCCC	A 0 0 0 0 0 0 0 0	6	9	0.653	0.86	1	6.2	0.06
		C 0 13 13 0 0 13 13 13
		G 0 0 0 0 0 0 0 0
		T 13 0 0 13 13 0 0 0
8	CATATGT	A 0 10 0 10 0 0 0	13	10	1.33	0.33	4	3.46	0.022
		C 10 0 0 0 0 0 0
		G 0 0 0 0 0 10 0
		T 0 0 10 0 10 0 10
9	GATCTA	A 0 16 0 0 0 16	14	11	1.3	0.34	20	0.67	0.9
		C 0 0 0 16 0 0
		G 16 0 0 0 0 0
		T 0 0 16 0 16 0
10	TTTGTA	A 0 0 0 0 0 46	28	26	1.09	0.44	27	1.05	0.5
		C 0 0 0 0 0 0
		G 0 0 0 46 0 0
		T 46 46 46 0 46 0
11	TGACTG	A 0 0 41 0 0 0	26	28	0.914	0.67	19	1.44	0.17
		C 0 0 0 41 0 0
		G 0 41 0 0 0 41
		T 41 0 0 0 41 0
12	AATAGT	A 23 23 0 23 0 0	16	17	0.934	0.64	27	0.546	0.98
		C 0 0 0 0 0 0
		G 0 0 0 0 23 0
		T 0 0 23 0 0 23
13	AGCTGT	A 53 0 0 0 0 0	34	34	1	0.55	10	4.07	6.7e-05
		C 0 0 53 0 0 0
		G 0 53 0 0 53 0
		T 0 0 0 53 0 53
14	TTACTA	A 0 0 23 0 0 23	14	17	0.806	0.78	32	0.382	1
		C 0 0 0 23 0 0
		G 0 0 0 0 0 0
		T 23 23 0 0 23 0
15	ACCTGA	A 27 0 0 0 0 27	26	28	0.914	0.67	18	1.53	0.13
		C 0 27 27 0 0 0
		G 0 0 0 0 27 0
		T 0 0 0 27 0 0
16	TTTGCTT	A 0 0 0 0 0 0 0	12	5	2.52	0.066	7	1.77	0.17
		C 0 0 0 0 25 0 0
		G 0 0 0 25 0 0 0
		T 25 25 25 0 0 25 25
17	TGATCCC	A 0 0 9 0 0 0 0	4	3	1.34	0.5	2	2.03	0.34
		C 0 0 0 0 9 9 9
		G 0 9 0 0 0 0 0
		T 9 0 0 9 0 0 0
18	TGTTTTTG	A 0 0 0 0 0 0 0 0	4	4	1	0.64	2	2.03	0.34
		C 0 0 0 0 0 0 0 0
		G 0 9 0 0 0 0 0 9
		T 9 0 9 9 9 9 9 0
19	ACTCCT	A 31 0 0 0 0 0	22	21	1.06	0.5	15	1.54	0.15
		C 0 31 0 31 31 0
		G 0 0 0 0 0 0
		T 0 0 31 0 0 31
20	CCTTGT	A 0 0 0 0 0 0	27	27	1	0.56	22	1.28	0.27
		C 36 36 0 0 0 0
		G 0 0 0 0 36 0
		T 0 0 36 36 0 36
21	GTCTTTA	A 0 0 0 0 0 0 13	9	5	1.85	0.21	6	1.53	0.3
		C 0 0 13 0 0 0 0
		G 13 0 0 0 0 0 0
		T 0 13 0 13 13 13 0
22	CTATC	A 0 0 61 0 0	44	40	1.14	0.35	54	0.741	0.91
		C 61 0 0 0 61
		G 0 0 0 0 0
		T 0 61 0 61 0
23	GTGGGCT	A 0 0 0 0 0 0 0	12	9	1.36	0.33	5	2.52	0.066
		C 0 0 0 0 0 12 0
		G 12 0 12 12 12 0 0
		T 0 12 0 0 0 0 12
24	GTGGTTG	A 0 0 0 0 0 0 0	11	8	1.4	0.32	7	1.62	0.23
		C 0 0 0 0 0 0 0
		G 13 0 13 13 0 0 13
		T 0 13 0 0 13 13 0
25	AAACTGGG	A 8 8 8 0 0 0 0 0	2	2	1	0.69	2	1	0.69
		C 0 0 0 8 0 0 0 0
		G 0 0 0 0 0 8 8 8
		T 0 0 0 0 8 0 0 0
26	AATTTGG	A 8 8 0 0 0 0 0	8	2	4.16	0.052	7	1.15	0.5
		C 0 0 0 0 0 0 0
		G 0 0 0 0 0 8 8
		T 0 0 8 8 8 0 0
27	TACTTTT	A 0 18 0 0 0 0 0	12	11	1.1	0.5	9	1.36	0.33
		C 0 0 18 0 0 0 0
		G 0 0 0 0 0 0 0
		T 18 0 0 18 18 18 18
28	TCAGAGA	A 0 0 22 0 22 0 22	12	11	1.1	0.5	5	2.52	0.066
		C 0 22 0 0 0 0 0
		G 0 0 0 22 0 22 0
		T 22 0 0 0 0 0 0
29	GGTTTC	A 0 0 0 0 0 0	31	27	1.19	0.33	21	1.6	0.085
		C 0 0 0 0 0 33
		G 33 33 0 0 0 0
		T 0 0 33 33 33 0
30	AGAGRTT	A 20 0 20 0 11 0 0	10	9	1.12	0.5	11	0.903	0.67
		C 0 0 0 0 0 0 0
		G 0 20 0 20 9 0 0
		T 0 0 0 0 0 20 20
31	TACAKA	A 0 74 0 74 0 74	51	51	1	0.55	44	1.24	0.23
		C 0 0 74 0 0 0
		G 0 0 0 0 37 0
		T 74 0 0 0 37 0
32	KCCTCC	A 0 0 0 0 0 0	61	54	1.21	0.24	22	3.92	3.9e-07
		C 0 83 83 0 83 83
		G 35 0 0 0 0 0
		T 48 0 0 83 0 0
33	CAGGAM	A 0 77 0 0 77 43	56	58	0.946	0.64	33	2.09	0.0028
		C 77 0 0 0 0 34
		G 0 0 77 77 0 0
		T 0 0 0 0 0 0
34	TRTTTAT	A 0 26 0 0 0 39 0	25	29	0.836	0.77	15	1.79	0.063
		C 0 0 0 0 0 0 0
		G 0 13 0 0 0 0 0
		T 39 0 39 39 39 0 39
35	WTTTTTAA	A 9 0 0 0 0 0 27 27	13	19	0.655	0.9	6	2.27	0.077
		C 0 0 0 0 0 0 0 0
		G 0 0 0 0 0 0 0 0
		T 18 27 27 27 27 27 0 0
36	TGYTTGT	A 0 0 0 0 0 0 0	25	19	1.38	0.21	9	3.12	0.0029
		C 0 0 15 0 0 0 0
		G 0 40 0 0 0 40 0
		T 40 0 25 40 40 0 40
37	TGYTTCCT	A 0 0 0 0 0 0 0 0	4	8	0.487	0.93	3	1.34	0.5
		C 0 0 10 0 0 21 21 0
		G 0 21 0 0 0 0 0 0
		T 21 0 11 21 21 0 0 21
38	TGTGTSTG	A 0 0 0 0 0 0 0 0	20	19	1.06	0.5	2	11.3	3.5e-05
		C 0 0 0 0 0 9 0 0
		G 0 40 0 40 0 31 0 40
		T 40 0 40 0 40 0 40 0
39	AATAWAT	A 28 28 0 28 15 28 0	20	25	0.77	0.83	16	1.29	0.3
		C 0 0 0 0 0 0 0
		G 0 0 0 0 0 0 0
		T 0 0 28 0 13 0 28
40	GGSAGAGG	A 0 0 0 29 0 29 0 0	11	14	0.769	0.8	4	2.88	0.055
		C 0 0 20 0 0 0 0 0
		G 29 29 9 0 29 0 29 29
		T 0 0 0 0 0 0 0 0
41	CTGTCCT	A 0 0 0 0 0 0 0	18	16	1.14	0.43	5	3.94	0.004
		C 22 0 0 0 22 22 0
		G 0 0 22 0 0 0 0
		T 0 22 0 22 0 0 22
42	TAAATAA	A 0 18 18 18 0 18 18	7	10	0.686	0.84	9	0.767	0.78
		C 0 0 0 0 0 0 0
		G 0 0 0 0 0 0 0
		T 18 0 0 0 18 0 0
43	CCTTCCC	A 0 0 0 0 0 0 0	15	19	0.767	0.82	5	3.21	0.018
		C 21 21 0 0 21 21 21
		G 0 0 0 0 0 0 0
		T 0 0 21 21 0 0 0
44	AGCCACCA	A 11 0 0 0 11 0 0 11	6	3	2.04	0.25	2	3.08	0.14
		C 0 0 11 11 0 11 11 0
		G 0 11 0 0 0 0 0 0
		T 0 0 0 0 0 0 0 0
45	ACACACC	A 14 0 14 0 14 0 0	8	18	0.414	0.99	1	8.38	0.018
		C 0 14 0 14 0 14 14
		G 0 0 0 0 0 0 0
		T 0 0 0 0 0 0 0
46	GCTGGGA	A 0 0 0 0 0 0 20	19	24	0.763	0.84	3	7.08	0.00028
		C 0 20 0 0 0 0 0
		G 20 0 0 20 20 20 0
		T 0 0 20 0 0 0 0
47	TCAGAGA	A 0 0 23 0 23 0 23	12	11	1.1	0.5	5	2.52	0.066
		C 0 23 0 0 0 0 0
		G 0 0 0 23 0 23 0
		T 23 0 0 0 0 0 0
48	AAAAAAAA	A 19 19 19 19 19 19 19 19	22	21	1.06	0.5	2	12.7	9.2e-06
		C 0 0 0 0 0 0 0 0
		G 0 0 0 0 0 0 0 0
		T 0 0 0 0 0 0 0 0
49	CTAGAGT	A 0 0 19 0 19 0 0	9	5	1.85	0.21	3	3.12	0.069
		C 19 0 0 0 0 0 0
		G 0 0 0 19 0 19 0
		T 0 19 0 0 0 0 19
50	GCTGTGT	A 0 0 0 0 0 0 0	7	3	2.4	0.17	4	1.79	0.27
		C 0 17 0 0 0 0 0
		G 17 0 0 17 0 17 0
		T 0 0 17 0 17 0 17
51	TCTTCTG	A 0 0 0 0 0 0 0	15	17	0.87	0.71	8	1.97	0.096
		C 0 23 0 0 23 0 0
		G 0 0 0 0 0 0 23
		T 23 0 23 23 0 23 0
52	TTCTGTC	A 0 0 0 0 0 0 0	10	6	1.71	0.22	9	1.12	0.5
		C 0 0 15 0 0 0 15
		G 0 0 0 0 15 0 0
		T 15 15 0 15 0 15 0
53	GTGTTT	A 0 0 0 0 0 0	25	24	1.05	0.5	30	0.801	0.81
		C 0 0 0 0 0 0
		G 50 0 50 0 0 0
		T 0 50 0 50 50 50
54	ATGTAT	A 40 0 0 0 40 0	26	25	1.05	0.5	21	1.29	0.26
		C 0 0 0 0 0 0
		G 0 0 40 0 0 0
		T 0 40 0 40 0 40
55	GGGAAA	A 0 0 0 37 37 37	31	31	1	0.56	16	2.17	0.013
		C 0 0 0 0 0 0
		G 37 37 37 0 0 0
		T 0 0 0 0 0 0
56	CGTGG	A 0 0 0 0 0	33	20	1.83	0.035	51	0.552	0.99
		C 34 0 0 0 0
		G 0 34 0 34 34
		T 0 0 34 0 0
57	GGTGGSC	A 0 0 0 0 0 0 0	12	7	1.77	0.17	9	1.36	0.33
		C 0 0 0 0 0 11 20
		G 20 20 0 20 20 9 0
		T 0 0 20 0 0 0 0
58	GTTCTCC	A 0 0 0 0 0 0 0	4	4	1	0.64	3	1.34	0.5
		C 0 0 0 12 0 12 12
		G 12 0 0 0 0 0 0
		T 0 12 12 0 12 0 0
59	AGCCATCTC	A 9 0 0 0 9 0 0 0 0	2	9	0.212	0.99	0	inf	0.25
		C 0 0 9 9 0 0 9 0 9
		G 0 9 0 0 0 0 0 0 0
		T 0 0 0 0 0 9 0 9 0
60	ATCCCAGCA	A 8 0 0 0 0 8 0 0 8	6	8	0.74	0.79	0	inf	0.015
		C 0 0 8 8 8 0 0 8 0
		G 0 0 0 0 0 0 8 0 0
		T 0 8 0 0 0 0 0 0 0
61	GGCTCACA	A 0 0 0 0 0 8 0 8	3	2	1.51	0.5	0	inf	0.12
		C 0 0 8 0 8 0 8 0
		G 8 8 0 0 0 0 0 0
		T 0 0 0 8 0 0 0 0
62	GTACACTG	A 0 0 8 0 8 0 0 0	5	5	1	0.63	1	5.13	0.11
		C 0 0 0 8 0 8 0 0
		G 8 0 0 0 0 0 0 8
		T 0 8 0 0 0 0 8 0
63	CAGTGT	A 0 35 0 0 0 0	28	26	1.09	0.44	22	1.33	0.22
		C 35 0 0 0 0 0
		G 0 0 35 0 35 0
		T 0 0 0 35 0 35
64	TTTRTTTT	A 0 0 0 11 0 0 0 0	27	30	0.879	0.72	7	4.46	0.0002
		C 0 0 0 0 0 0 0 0
		G 0 0 0 13 0 0 0 0
		T 24 24 24 0 24 24 24 24
65	KSTGGYRCABRCCTWTAATCYCAGCACTYRGGAGGCWGARGCAGGBRGAT	A 0 0 0 0 0 0 5 0 7 0 3 0 0 0 3 0 8 9 0 0 0 1 8 0 0 9 1 0 0 4 1 1 9 0 0 0 6 1 9 2 1 0 8 0 1 1 4 1 9 0	5	8	0.613	0.87	0	inf	0.03
		C 1 3 0 0 1 6 0 8 0 3 0 9 8 0 0 0 1 0 1 9 6 7 0 1 8 0 8 1 7 0 0 0 0 0 0 9 0 0 0 0 0 9 0 0 0 2 0 1 0 0
		G 6 6 0 9 7 0 3 0 1 2 6 0 0 0 1 1 0 0 0 0 0 0 1 8 0 0 0 0 0 5 8 7 0 9 9 0 0 8 0 7 8 0 1 9 8 2 5 7 0 1
		T 2 0 9 0 1 3 1 1 1 4 0 0 1 9 5 8 0 0 8 0 3 1 0 0 1 0 0 8 2 0 0 1 0 0 0 0 3 0 0 0 0 0 0 0 0 4 0 0 0 8
66	AGCYAYCAYGTGGKTGCTRGGAWYTGAACTCRGGWCYTYYGGAAGAGCAG	A 7 1 1 0 6 0 0 8 1 1 0 0 0 0 0 0 0 1 2 0 0 8 5 0 0 0 8 7 0 0 0 5 0 0 4 0 0 0 0 0 1 0 7 8 0 8 1 0 7 1	2	6	0.325	0.97	0	inf	0.25
		C 0 0 6 6 0 5 6 0 2 0 0 0 0 0 0 0 8 0 0 0 0 0 0 2 1 0 0 0 8 1 6 1 0 0 1 8 6 0 4 3 0 0 0 0 1 0 0 8 0 0
		G 1 7 1 0 1 1 1 0 0 6 0 8 8 2 0 8 0 0 6 8 8 0 0 0 0 8 0 1 0 0 1 2 7 7 1 0 0 0 0 0 7 8 1 0 7 0 7 0 0 7
		T 0 0 0 2 1 2 1 0 5 1 8 0 0 6 8 0 0 7 0 0 0 0 3 6 7 0 0 0 0 7 1 0 1 1 2 0 2 8 4 5 0 0 0 0 0 0 0 0 1 0
67	TDTKTHTKTKTGTKTKTDTKTDTKTDTKTDTKTDTDYDBW	A 4 7 3 3 0 10 6 0 0 6 1 6 4 4 2 2 0 8 2 0 3 13 2 3 5 7 0 6 0 12 2 1 5 13 6 11 0 11 5 13	20	20	1	0.57	1	22.8	5.8e-06
		C 0 3 2 2 3 10 0 2 0 2 1 1 6 2 1 0 1 0 2 1 1 0 0 3 1 1 3 3 3 5 0 3 3 0 2 3 9 0 7 1
		G 0 12 2 17 0 6 1 20 5 11 1 22 4 16 3 22 0 12 1 21 3 8 3 19 5 19 6 17 1 7 1 19 6 8 5 13 4 16 7 5
		T 30 12 27 12 31 8 27 12 29 15 31 5 20 12 28 10 33 14 29 12 27 13 29 9 23 7 25 8 30 10 31 11 20 13 21 7 21 7 15 15
68	WCYYHYMYYYYSHBCCWYYYYWBCHBCCH	A 19 3 5 8 31 8 14 0 13 4 8 1 21 6 4 5 34 0 2 10 1 15 4 5 23 0 0 3 19	35	40	0.839	0.79	4	11	3e-08
		C 10 60 22 22 16 34 38 39 28 41 17 34 17 16 54 61 11 31 54 31 51 13 25 53 30 29 57 55 31
		G 8 3 0 11 6 13 7 5 9 0 3 26 6 25 2 0 2 3 0 0 0 3 16 1 2 22 1 4 2
		T 33 4 43 29 17 15 11 26 20 25 42 9 26 23 10 4 23 36 14 29 18 39 25 11 15 19 12 8 18
69	HARWMAMAMMMWHWWWVAWAHAAMMWWAMAMAMWMRAMWR	A 21 38 33 33 29 42 29 40 15 30 23 28 22 31 23 34 19 31 23 33 16 40 36 30 33 28 24 36 27 42 32 39 30 26 18 36 30 29 37 33	34	28	1.27	0.24	3	14.2	1.1e-08
		C 20 5 6 3 18 8 15 6 25 14 26 4 14 0 9 1 14 4 10 4 25 5 5 18 13 4 7 5 18 4 20 5 15 5 19 4 7 16 4 5
		G 1 5 14 5 6 1 3 0 8 9 1 4 5 4 9 5 15 9 8 7 0 2 8 1 3 7 4 2 8 3 1 8 5 3 7 12 8 3 0 13
		T 11 5 0 12 0 2 6 7 5 0 3 17 12 18 12 13 5 9 12 9 12 6 4 4 4 14 18 10 0 4 0 1 3 19 9 1 8 5 12 2
70	CCTSYCTCTGCCTCCYGAGTGCTGRGATYAAAGRCRTKBRCCMCCASKCC	A 0 1 0 0 0 0 0 0 1 0 0 0 0 0 0 0 0 7 0 1 0 0 0 0 2 0 7 1 0 7 5 7 0 2 0 4 0 0 1 4 0 1 5 1 1 4 1 1 0 0	4	2	2.03	0.34	0	inf	0.061
		C 5 6 0 2 5 6 0 6 0 1 6 6 0 6 6 5 0 0 0 0 0 6 0 0 0 0 0 0 2 0 1 0 0 0 6 0 0 0 2 0 6 6 2 6 5 1 3 1 7 6
		G 1 0 0 5 0 0 0 0 0 6 0 0 0 0 1 0 6 0 7 0 6 0 0 6 5 7 0 0 0 0 1 0 7 5 0 3 1 5 2 3 1 0 0 0 1 1 2 3 0 1
		T 1 0 7 0 2 1 7 1 6 0 1 1 7 1 0 2 1 0 0 6 1 1 7 1 0 0 0 6 5 0 0 0 0 0 1 0 6 2 2 0 0 0 0 0 0 1 1 2 0 0
71	GTAGCTGTCTTCAGACACACCAGAAGAGGGCRTYAGATCYCATTACRGAT	A 0 0 5 0 1 1 0 0 1 0 0 0 5 0 5 0 6 0 3 0 0 6 0 6 6 1 6 1 0 0 1 4 0 0 5 0 6 0 1 1 0 6 0 0 5 1 4 0 4 1	2	3	0.662	0.81	0	inf	0.25
		C 1 0 0 1 5 0 0 0 5 1 0 6 1 0 0 6 0 4 1 6 6 0 0 0 0 0 0 0 0 0 5 0 1 4 0 0 0 0 5 3 6 0 0 0 0 5 0 0 0 0
		G 5 0 1 5 0 0 6 0 0 0 0 0 0 5 1 0 0 1 1 0 0 0 5 0 0 5 0 5 6 5 0 2 0 0 1 6 0 0 0 0 0 0 0 0 0 0 2 5 1 0
		T 0 6 0 0 0 5 0 6 0 5 6 0 0 1 0 0 0 1 1 0 0 0 1 0 0 0 0 0 0 1 0 0 5 2 0 0 0 6 0 2 0 0 6 6 1 0 0 1 1 5
72	RAGTTTGARGYCAGYCTGGKCTAYAKARKRRGTYCHAR	A 3 9 2 0 0 1 1 11 4 2 1 0 10 0 0 0 2 0 1 0 0 2 11 0 10 2 10 4 1 4 6 0 2 2 2 3 8 4	10	12	0.822	0.75	0	inf	0.00084
		C 0 0 0 0 1 2 0 0 0 0 7 11 0 0 6 10 1 1 0 1 9 0 0 7 1 2 0 0 2 0 1 1 0 3 6 4 1 1
		G 8 2 9 0 0 1 10 0 7 9 0 0 0 11 0 0 0 9 10 4 1 0 0 0 0 4 1 7 3 6 3 9 2 2 1 0 2 6
		T 0 0 0 11 10 7 0 0 0 0 3 0 1 0 5 1 8 1 0 6 1 9 0 4 0 3 0 0 5 1 1 1 7 4 2 4 0 0
73	RCTHTGYAGMCCAGGMTRGCCTBRAACTC	A 10 1 2 4 0 2 1 13 0 8 0 1 12 2 2 3 0 3 1 2 2 0 1 5 11 9 2 1 0	13	14	0.922	0.66	0	inf	9.4e-05
		C 0 8 2 3 2 0 3 0 0 4 11 12 0 0 0 10 1 0 0 9 11 2 5 2 0 2 8 0 11
		G 3 2 0 2 0 10 0 0 13 1 0 0 0 11 11 0 0 10 12 0 0 0 3 6 0 2 1 1 0
		T 0 2 9 4 11 1 9 0 0 0 2 0 1 0 0 0 12 0 0 2 0 11 4 0 2 0 2 11 2
74	CTKRCTRCYVWKCYDRAGGWCCYSRGTTYRAWYCCBRGBWMSCRCRTRGT	A 0 2 0 8 0 1 5 2 1 5 5 1 0 1 7 7 10 1 2 5 0 1 1 2 7 1 0 0 0 5 9 5 1 0 0 1 6 2 1 6 3 2 2 8 1 9 1 4 1 1	1	3	0.329	0.94	0	inf	0.5
		C 10 1 1 2 11 2 1 9 3 3 2 0 11 6 0 1 0 0 1 0 11 10 8 4 1 0 1 1 9 0 0 2 4 12 13 5 0 0 6 1 6 8 9 0 11 0 2 0 0 1
		G 1 0 9 3 0 0 6 0 1 3 1 4 2 1 3 4 2 11 9 0 0 0 0 6 5 12 1 0 0 7 2 1 0 0 0 3 5 11 3 2 2 3 1 3 0 4 2 7 11 1
		T 2 10 3 0 2 10 1 2 8 2 5 8 0 5 3 1 1 1 1 8 2 2 4 1 0 0 11 12 4 1 2 5 8 1 0 4 2 0 3 4 2 0 1 2 1 0 8 2 1 10
75	DGSVRRGNSRGRGVRGKVVSNGRSVRRRVRGGSNKRRKSMGVDSCHGRKR	A 10 7 5 18 17 15 8 10 4 24 2 20 6 16 20 3 8 12 14 9 12 9 15 8 16 11 15 18 12 17 6 6 4 16 6 18 14 5 5 21 7 11 16 7 9 12 2 18 2 10	20	26	0.735	0.87	4	5.59	0.0005
		C 1 2 20 10 8 1 9 11 21 4 5 0 0 12 2 8 3 18 12 10 10 8 8 17 10 7 8 0 10 6 5 6 19 11 3 9 2 9 13 16 7 12 2 13 37 15 8 8 5 4
		G 26 31 17 11 16 25 27 15 16 10 36 18 41 19 16 27 21 17 18 20 12 26 21 20 15 21 19 27 21 21 30 27 15 10 28 20 23 20 24 6 25 24 18 27 1 4 28 12 22 28
		T 10 7 5 8 6 6 3 11 6 9 4 9 0 0 9 9 15 0 3 8 13 4 3 2 6 8 5 2 4 3 6 8 9 10 10 0 8 13 5 4 8 0 11 0 0 16 9 9 18 5
76	RTAMTGMRATMYSASGYCSWYKYSTGGAGTGKMYGRAGMMAGCTMCWRT	A 3 1 5 3 1 0 3 2 5 0 3 1 0 5 1 1 1 0 0 2 0 0 0 0 0 0 0 3 0 0 0 0 2 0 0 3 6 0 4 2 6 0 0 0 4 0 4 2 0	0	1	0	1	0	nan	1
		C 0 0 1 2 1 0 3 0 0 0 3 2 3 0 2 0 3 5 4 0 4 0 2 4 0 0 0 1 1 0 0 0 4 2 1 1 0 0 2 3 0 0 6 0 2 6 0 0 0
		G 3 0 0 0 0 5 0 3 1 0 0 0 3 1 2 4 0 1 2 0 0 2 1 2 0 6 5 1 5 0 6 2 0 0 5 2 0 6 0 0 0 6 0 0 0 0 0 4 0
		T 0 5 0 1 4 1 0 1 0 6 0 3 0 0 1 1 2 0 0 4 2 4 3 0 6 0 1 1 0 6 0 4 0 4 0 0 0 0 0 1 0 0 0 6 0 0 2 0 6
77	YHGSDSDGAKSRSTSWGTGGKWRAGRGVR	A 0 3 2 2 6 2 6 0 13 1 0 5 1 0 0 7 0 2 1 1 1 5 7 13 0 9 2 5 8	0	4	0	1	0	nan	1
		C 8 3 0 4 0 3 0 0 0 0 4 2 8 2 10 2 1 0 0 1 1 1 0 0 0 0 0 4 0
		G 0 2 12 8 4 9 4 13 1 7 9 6 4 0 4 2 13 0 13 10 5 2 7 0 12 3 11 4 6
		T 6 6 0 0 4 0 4 1 0 6 1 1 1 12 0 3 0 12 0 2 7 6 0 1 2 2 1 1 0
78	SCHNYYYHYYYKCYYYCKYTHBYTGKSYC	A 1 0 8 5 0 0 0 6 2 0 0 0 0 0 0 0 4 0 2 4 5 0 3 1 0 0 4 4 0	8	8	1	0.6	0	inf	0.0036
		C 13 18 7 5 15 11 14 8 8 15 6 1 20 7 5 6 13 3 7 2 8 12 13 0 3 0 5 8 16
		G 8 0 1 7 0 0 0 2 0 0 0 11 1 0 0 0 2 6 2 0 0 5 1 0 15 13 9 0 3
		T 0 4 6 5 7 11 8 6 12 7 16 10 1 15 17 16 3 13 11 16 9 5 5 21 4 9 4 10 3
